# Supplementary material for: Impact of Physical Activity on DNA Methylation Signatures in Breast Cancer Patients: A Systematic Review with Bioinformatic Analysis
Source: Cancers (Basel). 2024 Sep 3;16(17):3067. doi: 10.3390/cancers16173067 (PMC11394229; doi:10.3390/cancers16173067)
Supplement: Supplementary file 1 [file cancers-16-03067-s001.zip]

Archive with 1 entries (1 files):
- cancers-3155458-supplementary.xlsx
