# Supplementary material for: Impact of Physical Activity on DNA Methylation Signatures in Breast Cancer Patients: A Systematic Review with Bioinformatic Analysis
Source: Cancers (Basel). 2024 Sep 3;16(17):3067. doi: 10.3390/cancers16173067 (PMC11394229; doi:10.3390/cancers16173067)
Supplement: Supplementary file 1 [file cancers-16-03067-s001.zip › cancers-3155458-supplementary.xlsx]

## Sheet: gProfiler_Molecular Functions
source	term_name	term_id	highlighted	adjusted_p_value	negative_log10_of_adjusted_p_value	term_size	query_size	intersection_size	effective_domain_size	intersections
GO:MF	protein binding	GO:0005515	TRUE	1.09904e-24	23.959	14838	920	807	20212	SOD1,SOD2,L3MBTL1,GSTP1,EPS15,RBM10,PLAGL1,DYDC1,WNT7A,KPNA5,AQP5,DYNC1I1,PARP11,GAB1,INSRR,ABCB1,SLC9A7,CDC26,PPP2R3A,TMEM100,IFT172,LRRC14,CXCL10,MSX1,HINT2,PCTK3,BCL2L11,WNK3,GLUD1,OSTF1,RASA1,DCC,APC,CCND2,TWIST1,BAG1,BTG2,CHP1,KIFC1,MTR,PEX11B,POLD2,S100A6,SPG7,RAD51L3,ZFR,SIRT2,PPWD1,EIF4G3,UQCRC1,INO80C,IFT80,JOSD1,AP1G2,CHMP5,NXT1,GTF3C1,DNAJA3,CARHSP1,C11ORF48,BUB1B,ALDH4A1,MYADM,DFFA,CB…
GO:MF	catalytic activity	GO:0003824	TRUE	1.99462e-08	7.70014	5758	920	352	20212	SOD1,SOD2,GSTP1,SULF1,ALG1,C1R,PARP11,INSRR,ABCB1,HINT2,PCTK3,WNK3,GLUD1,RASA1,PLCZ1,KIFC1,MTR,SPG7,RAD51L3,SIRT2,PPWD1,UQCRC1,JOSD1,COX7A2L,BUB1B,ALDH4A1,RNF145,CBR4,IMMP2L,TRAIP,CYP2U1,GANC,PTRH2,HACD3,SHMT1,G3BP1,VKORC1,CHTF8,MDH1,LDHA,NAGK,MCM3,UBE3B,CLP1,RRM2B,PRSS27,TYMS,DHPS,GNE,OTUD7B,ZDHHC5,GSK3B,ELOVL6,DIS3,ACIN1,PNPLA6,PRMT7,NDUFV2,RHBDD2,ESD,PELI3,PIP4K2C,NDUFS2,ARL8B,ALG14,SARM1,TYMP…
GO:MF	binding	GO:0005488	FALSE	3.02992e-06	5.51857	18370	920	881	20212	SOD1,SOD2,L3MBTL1,GSTP1,EPS15,RBM10,PLAGL1,DYDC1,WNT7A,SULF1,KPNA5,AQP5,DYNC1I1,C1R,PARP11,GAB1,INSRR,ABCB1,SLC9A7,CDC26,ZNF222,PPP2R3A,TMEM100,IFT172,LRRC14,CXCL10,MSX1,HINT2,PCTK3,BCL2L11,WNK3,GLUD1,OSTF1,RASA1,DCC,PLCZ1,APC,CCND2,TWIST1,BAG1,BTG2,CHP1,KIFC1,MTR,PEX11B,POLD2,S100A6,SPG7,RAD51L3,ZFR,SIRT2,PPWD1,EIF4G3,UQCRC1,INO80C,IFT80,JOSD1,AP1G2,CHMP5,ZNF641,NXT1,GTF3C1,DNAJA3,COQ10B,CARHSP1…
GO:MF	enzyme binding	GO:0019899	FALSE	6.47719e-06	5.18861	2103	920	150	20212	SOD1,SOD2,GSTP1,ABCB1,LRRC14,BCL2L11,RASA1,APC,CCND2,TWIST1,BAG1,CHP1,SIRT2,UQCRC1,NXT1,DNAJA3,CARHSP1,LZTR1,HACD3,AP2A1,TSPAN33,ATF7,CDKN2D,RTN4,KCTD21,GSK3B,ACIN1,SGOL1,RHBDD2,NDUFS2,UBA52,DLG4,PEX5,PTGES3,TNFAIP3,PAF1,ACTG1,HNRNPA0,C1ORF112,HACE1,AURKB,ELMO2,CCDC102B,RB1CC1,ATP6V0A1,NCK2,CDK5RAP3,NOP58,HDAC7,RANBP3,ELP2,IPO8,TUBB,UBOX5,PRKCA,USP33,LRPPRC,PCIF1,DCUN1D4,FNIP1,PJA2,PPP1R3E,PLEKHG…
GO:MF	mRNA binding	GO:0003729	TRUE	2.49061e-05	4.60369	369	920	42	20212	EIF4G3,CARHSP1,SHMT1,MYH10,G3BP1,TYMS,HNRNPA0,TAF15,EXOSC4,EIF4G1,SRBD1,TACO1,UTP23,CPEB3,CPEB2,LRPPRC,EIF4A3,HDLBP,FXR1,DCP1A,STRAP,RBM15B,SRSF7,MRPL12,NCL,TP53,DCP1B,EIF4G2,PTBP1,SNRNP70,DENR,SUPT5H,ZFP36L2,EIF3A,RPL26,GRSF1,PTBP3,SLBP,ZC3H12A,YTHDF2,HNRNPL,RNF40
GO:MF	catalytic activity, acting on DNA	GO:0140097	FALSE	5.77531e-05	4.23842	248	920	32	20212	RAD51L3,G3BP1,CHTF8,MCM3,PTGES3,SMC3,EXD2,REXO2,HELQ,AEN,TERF2,N6AMT1,MCM4,SETMAR,WRNIP1,POLE3,RAD17,RFC3,DCLRE1A,POLD4,UNG,SMARCA5,POLD1,XRCC1,ERCC2,MUS81,EME1,ERCC4,POLE4,PCNA,MSH5,DNA2
GO:MF	organic cyclic compound binding	GO:0097159	FALSE	0.000493408	3.30679	7546	920	413	20212	SOD2,RBM10,PLAGL1,INSRR,ABCB1,ZNF222,MSX1,HINT2,PCTK3,WNK3,GLUD1,TWIST1,BAG1,KIFC1,MTR,POLD2,SPG7,RAD51L3,ZFR,SIRT2,EIF4G3,ZNF641,GTF3C1,DNAJA3,CARHSP1,BUB1B,CBR4,R3HDM1,CYP2U1,SIDT2,RBL2,SHMT1,ZNF394,MYH10,G3BP1,CHTF8,DIDO1,ATF7,NAGK,MCM3,CLP1,ATXN1L,BANP,TYMS,ZNF570,GNE,RTN4,ZKSCAN5,OTUD7B,CLNS1A,GSK3B,DIS3,ACIN1,ZNF594,ZNF282,TMPO,SURF6,NFYA,PIP4K2C,LMBRD1,NDUFS2,ARL8B,ZNF337,MYO9A,MYBBP1A,ZFP…
GO:MF	catalytic activity, acting on a nucleic acid	GO:0140640	FALSE	0.00113271	2.94588	623	920	55	20212	RAD51L3,PTRH2,G3BP1,CHTF8,MCM3,DIS3,PTGES3,SMC3,EXOSC4,EXD2,REXO2,DCPS,FARSA,SLU7,HELQ,NSUN6,EIF4A3,PCIF1,AEN,DUS4L,TERF2,N6AMT1,MCM4,NT5C3,SAMHD1,ELAC2,SETMAR,WRNIP1,MARS2,POLE3,RAD17,RFC3,DCLRE1A,POLD4,UNG,DDX46,SMARCA5,POLD1,XRCC1,ERCC2,MUS81,CNOT8,MRPL44,EME1,POLR3H,POLR2E,ERCC4,POLE4,NSUN3,EIF4A2,PCNA,ZC3H12A,MSH5,THUMPD3,DNA2
GO:MF	ubiquitin-like protein ligase binding	GO:0044389	FALSE	0.00126482	2.89797	326	920	35	20212	ABCB1,APC,BAG1,UQCRC1,RTN4,GSK3B,NDUFS2,UBA52,ACTG1,CDK5RAP3,TUBB,UBOX5,LRPPRC,UBE2J1,FAF2,TNK2,MUL1,YWHAZ,MFN2,TP53,HSPA9,ATXN3,UBXN1,SPOPL,YOD1,CCT2,BAG2,ERLIN2,ITCH,FZD6,ARRB2,RB1,PSMD1,NFE2L2,RNF40
GO:MF	small molecule binding	GO:0036094	FALSE	0.00164247	2.7845	6357	920	353	20212	SOD1,SOD2,L3MBTL1,GSTP1,EPS15,RBM10,PLAGL1,SULF1,C1R,INSRR,ABCB1,ZNF222,PPP2R3A,HINT2,PCTK3,WNK3,GLUD1,PLCZ1,BAG1,CHP1,KIFC1,MTR,S100A6,SPG7,RAD51L3,ZFR,SIRT2,UQCRC1,ZNF641,DNAJA3,COQ10B,BUB1B,RNF145,CBR4,TRAIP,CYP2U1,SHMT1,YPEL1,ZNF394,CELSR2,MYH10,G3BP1,ING1,VKORC1,DIDO1,ATF7,SIVA1,NAGK,MCM3,CLP1,RRM2B,TYMS,ZNF570,GNE,RTN4,ZKSCAN5,OTUD7B,GSK3B,ZNF594,NDUFV2,ZNF282,ZFYVE1,PIP4K2C,LMBRD1,NDUFS2,A…
GO:MF	ubiquitin protein ligase binding	GO:0031625	FALSE	0.00254761	2.59387	308	920	33	20212	ABCB1,APC,BAG1,UQCRC1,RTN4,GSK3B,NDUFS2,UBA52,ACTG1,TUBB,UBOX5,LRPPRC,UBE2J1,FAF2,TNK2,MUL1,YWHAZ,MFN2,TP53,HSPA9,ATXN3,UBXN1,SPOPL,YOD1,CCT2,BAG2,ERLIN2,FZD6,ARRB2,RB1,PSMD1,NFE2L2,RNF40
GO:MF	DNA binding	GO:0003677	TRUE	0.00268549	2.57098	2532	920	161	20212	SOD2,PLAGL1,ZNF222,MSX1,TWIST1,POLD2,RAD51L3,ZFR,ZNF641,GTF3C1,SIDT2,RBL2,ZNF394,G3BP1,CHTF8,ATF7,MCM3,ATXN1L,BANP,ZNF570,ZKSCAN5,OTUD7B,ZNF594,ZNF282,TMPO,SURF6,NFYA,ZNF337,MYBBP1A,ZFP62,TNFAIP3,PSMC3IP,FANCG,SMC3,TAF15,STAT5B,AGFG1,TRIM24,ZNF143,TSNAX-DISC1,ZNF391,ZNF74,ZNF501,UBTF,CPSF4,NUSAP1,ZNF136,MKI67,TRIM27,RPAP1,HELQ,LRPPRC,ZNF707,AHDC1,TIPIN,CLSPN,ZBTB42,TERF2,C19ORF40,MCM4,SAMHD1,CCAR…
GO:MF	heterocyclic compound binding	GO:1901363	FALSE	0.00661344	2.17957	2325	920	148	20212	INSRR,ABCB1,HINT2,PCTK3,WNK3,GLUD1,BAG1,KIFC1,MTR,SPG7,RAD51L3,SIRT2,DNAJA3,BUB1B,CBR4,SHMT1,MYH10,G3BP1,NAGK,MCM3,CLP1,TYMS,GNE,GSK3B,PIP4K2C,LMBRD1,NDUFS2,ARL8B,MYO9A,SCYL3,ACTG1,ACAD10,SMC3,CD320,AURKB,P4HTM,MAP3K8,TOR2A,PYROXD1,BUB1,EIF4G1,ARF4,TUBG2,FARSA,TNNI3K,MINK1,MKI67,UGDH,RAP2B,TTK,AAK1,SUCLG1,DPYD,MTIF2,FICD,NUDT6,EHD4,UBE2H,TUBB,HELQ,PRKCA,EIF4A3,UBE2J1,DUS4L,MCM4,NME3,ACOT7,NT5C3,C…
GO:MF	nucleotide binding	GO:0000166	FALSE	0.00896139	2.04762	2187	920	140	20212	INSRR,ABCB1,HINT2,PCTK3,WNK3,GLUD1,BAG1,KIFC1,SPG7,RAD51L3,SIRT2,DNAJA3,BUB1B,CBR4,MYH10,G3BP1,NAGK,MCM3,CLP1,GNE,GSK3B,PIP4K2C,NDUFS2,ARL8B,MYO9A,SCYL3,ACTG1,ACAD10,SMC3,AURKB,MAP3K8,TOR2A,PYROXD1,BUB1,EIF4G1,ARF4,TUBG2,FARSA,TNNI3K,MINK1,MKI67,UGDH,RAP2B,TTK,AAK1,SUCLG1,DPYD,MTIF2,FICD,NUDT6,EHD4,UBE2H,TUBB,HELQ,PRKCA,EIF4A3,UBE2J1,DUS4L,MCM4,NME3,ACOT7,NT5C3,CLK3,SAMHD1,PNPLA8,VRK1,HCN3,MAP3K6…
GO:MF	nucleoside phosphate binding	GO:1901265	FALSE	0.0091685	2.0377	2188	920	140	20212	INSRR,ABCB1,HINT2,PCTK3,WNK3,GLUD1,BAG1,KIFC1,SPG7,RAD51L3,SIRT2,DNAJA3,BUB1B,CBR4,MYH10,G3BP1,NAGK,MCM3,CLP1,GNE,GSK3B,PIP4K2C,NDUFS2,ARL8B,MYO9A,SCYL3,ACTG1,ACAD10,SMC3,AURKB,MAP3K8,TOR2A,PYROXD1,BUB1,EIF4G1,ARF4,TUBG2,FARSA,TNNI3K,MINK1,MKI67,UGDH,RAP2B,TTK,AAK1,SUCLG1,DPYD,MTIF2,FICD,NUDT6,EHD4,UBE2H,TUBB,HELQ,PRKCA,EIF4A3,UBE2J1,DUS4L,MCM4,NME3,ACOT7,NT5C3,CLK3,SAMHD1,PNPLA8,VRK1,HCN3,MAP3K6…
GO:MF	translation regulator activity, nucleic acid binding	GO:0090079	TRUE	0.0115638	1.9369	117	920	17	20212	EIF4G3,SHMT1,TYMS,EIF4G1,MIF4GD,CPEB3,MTIF2,CPEB2,EIF4B,EIF4G2,EIF6,DENR,EEF2,EIF3A,EIF4A2,MTIF3,EIF1AD
GO:MF	translation initiation factor activity	GO:0003743	FALSE	0.0163799	1.78569	55	920	11	20212	EIF4G3,EIF4G1,MTIF2,EIF4B,EIF4G2,EIF6,DENR,EIF3A,EIF4A2,MTIF3,EIF1AD
GO:MF	transferase activity	GO:0016740	FALSE	0.0173739	1.7601	2350	920	147	20212	GSTP1,ALG1,PARP11,INSRR,PCTK3,WNK3,MTR,SIRT2,BUB1B,RNF145,TRAIP,SHMT1,NAGK,UBE3B,CLP1,TYMS,DHPS,GNE,ZDHHC5,GSK3B,ELOVL6,PRMT7,PELI3,PIP4K2C,ALG14,TYMP,PTGES3,TNFAIP3,SCYL3,PIGY,PIGP,NAA15,COL4A3BP,HACE1,AURKB,MAP3K8,ESCO1,TRIM24,BUB1,HS3ST3B1,ICMT,RNFT1,ARF4,BTRC,SETD5,ZDHHC14,FASN,TNNI3K,GSTZ1,MINK1,HDAC7,TTK,AAK1,TRIM27,RBCK1,FICD,UBE2H,ST8SIA1,RPAP1,UBOX5,PRKCA,NSUN6,PCIF1,PJA2,ALG8,UBE2J1,TER…
GO:MF	ion binding	GO:0043167	FALSE	0.019895	1.70126	6146	920	335	20212	SOD1,SOD2,L3MBTL1,GSTP1,EPS15,RBM10,PLAGL1,SULF1,C1R,INSRR,ABCB1,ZNF222,PPP2R3A,PCTK3,WNK3,GLUD1,PLCZ1,CHP1,KIFC1,MTR,S100A6,SPG7,RAD51L3,ZFR,SIRT2,UQCRC1,ZNF641,DNAJA3,BUB1B,RNF145,CBR4,TRAIP,CYP2U1,SHMT1,YPEL1,ZNF394,CELSR2,MYH10,G3BP1,ING1,DIDO1,ATF7,SIVA1,NAGK,MCM3,CLP1,RRM2B,TYMS,ZNF570,GNE,RTN4,ZKSCAN5,OTUD7B,GSK3B,ZNF594,NDUFV2,ZNF282,ZFYVE1,PIP4K2C,NDUFS2,ARL8B,ZNF337,MYO9A,ZFP62,TNFAIP3,…
GO:MF	adenyl nucleotide binding	GO:0030554	TRUE	0.0204296	1.68974	1661	920	110	20212	INSRR,ABCB1,PCTK3,WNK3,GLUD1,BAG1,KIFC1,SPG7,RAD51L3,SIRT2,DNAJA3,BUB1B,CBR4,MYH10,G3BP1,NAGK,MCM3,CLP1,GNE,GSK3B,PIP4K2C,NDUFS2,MYO9A,SCYL3,ACTG1,SMC3,AURKB,MAP3K8,TOR2A,BUB1,EIF4G1,FARSA,TNNI3K,MINK1,MKI67,UGDH,TTK,AAK1,DPYD,FICD,NUDT6,EHD4,UBE2H,HELQ,PRKCA,EIF4A3,UBE2J1,MCM4,NME3,ACOT7,CLK3,PNPLA8,VRK1,HCN3,MAP3K6,TNK2,WRNIP1,GRK4,CAMK2D,MARS2,MTHFD1,MKNK1,RAD17,GPD1L,IGF1R,ATP1A1,CYB5R3,HSPA9…
GO:MF	single-stranded DNA helicase activity	GO:0017116	TRUE	0.0268838	1.57051	23	920	7	20212	CHTF8,MCM3,HELQ,MCM4,WRNIP1,RFC3,DNA2
GO:MF	ribosomal small subunit binding	GO:0043024	TRUE	0.036983	1.432	17	920	6	20212	G3BP1,MTIF2,CPEB2,PTCD3,UNG,MTIF3
GO:MF	translation factor activity, RNA binding	GO:0008135	FALSE	0.0406239	1.39122	93	920	14	20212	EIF4G3,EIF4G1,CPEB3,MTIF2,CPEB2,EIF4B,EIF4G2,EIF6,DENR,EEF2,EIF3A,EIF4A2,MTIF3,EIF1AD

## Sheet: gProfiler_Biological Processes
source	term_name	term_id	highlighted	adjusted_p_value	negative_log10_of_adjusted_p_value	term_size	query_size	intersection_size	effective_domain_size	intersections
GO:BP	organonitrogen compound metabolic process	GO:1901564	TRUE	1.18835e-21	20.9251	5986	894	396	21031	SOD1,SOD2,GSTP1,WNT7A,SULF1,ALG1,C1R,PARP11,INSRR,CDC26,PPP2R3A,IFT172,HINT2,PCTK3,BCL2L11,WNK3,GLUD1,APC,CCND2,BAG1,BTG2,CHP1,MTR,SPG7,SIRT2,PPWD1,EIF4G3,JOSD1,CHMP5,DNAJA3,ALDH4A1,MYADM,DFFA,IMMP2L,OAZ2,TRAIP,LZTR1,GANC,HACD3,AP2A1,SHMT1,NDUFB11,TSPAN33,VKORC1,MDH1,SLC25A37,LDHA,NAGK,UBE3B,BANP,PRSS27,CDKN2D,TYMS,DHPS,GNE,RTN4,OTUD7B,KCTD21,ZDHHC5,GSK3B,ELOVL6,PNPLA6,PRMT7,NDUFV2,PELI3,TEX2,NDU…
GO:BP	protein metabolic process	GO:0019538	FALSE	1.22272e-15	14.9127	4912	894	324	21031	SOD1,GSTP1,WNT7A,SULF1,ALG1,C1R,PARP11,INSRR,CDC26,PPP2R3A,IFT172,HINT2,PCTK3,BCL2L11,WNK3,APC,CCND2,BAG1,BTG2,CHP1,SPG7,SIRT2,PPWD1,EIF4G3,JOSD1,CHMP5,DNAJA3,MYADM,DFFA,IMMP2L,OAZ2,TRAIP,LZTR1,GANC,SHMT1,TSPAN33,VKORC1,SLC25A37,UBE3B,BANP,PRSS27,CDKN2D,TYMS,DHPS,RTN4,OTUD7B,KCTD21,ZDHHC5,GSK3B,PRMT7,PELI3,UBA52,UBL5,ALG14,DLG4,PFDN4,PTGES3,TNFAIP3,FANCG,SCYL3,PIGY,PIGP,NAA15,USE1,DPM3,C1ORF112,C…
GO:BP	cell cycle	GO:0007049	FALSE	4.07737e-14	13.3896	1819	894	155	21031	L3MBTL1,PLAGL1,ABCB1,CDC26,MSX1,PCTK3,BCL2L11,RASA1,APC,CCND2,BTG2,KIFC1,RAD51L3,SIRT2,INO80C,CHMP5,BUB1B,RBL2,TGFB1,MYH10,ING1,CHTF8,MCM3,RRM2B,BANP,CDKN2D,SGOL1,DMAP1,ARL8B,CCNC,MYBBP1A,C11ORF80,NDEL1,PSMC3IP,PAF1,C1ORF112,SMC3,MTBP,ANKRD31,HACE1,AURKB,CKAP2,MAP3K8,STAT5B,ESCO1,CENPV,BUB1,EIF4G1,GIGYF2,CCDC102B,RB1CC1,BTRC,HAUS8,TUBG2,NUSAP1,CDK5RAP3,LRRCC1,MKI67,CHMP1B,TTK,CCNB2,STMN1,NUDT6,RS…
GO:BP	primary metabolic process	GO:0044238	FALSE	5.17667e-14	13.2859	12505	894	650	21031	SOD1,SOD2,L3MBTL1,GSTP1,RBM10,PLAGL1,WNT7A,SULF1,ALG1,C1R,PARP11,INSRR,CDC26,ZNF222,PPP2R3A,IFT172,LRRC14,CXCL10,MSX1,HINT2,PCTK3,BCL2L11,WNK3,GLUD1,RASA1,PLCZ1,APC,CCND2,TWIST1,BAG1,BTG2,CHP1,MTR,POLD2,SNORD104,SPG7,RAD51L3,SIRT2,PPWD1,EIF4G3,INO80C,JOSD1,PPP4R3B,CHMP5,ZNF641,GTF3C1,DNAJA3,CARHSP1,C11ORF48,ALDH4A1,MYADM,DFFA,CBR4,IMMP2L,INTS10,OAZ2,TRAIP,LZTR1,CYP2U1,GANC,SIDT2,SLC35A3,HACD3,RBL…
GO:BP	catabolic process	GO:0009056	FALSE	3.72662e-13	12.4287	2556	894	194	21031	RBM10,CDC26,PPP2R3A,HINT2,GLUD1,PLCZ1,APC,TWIST1,BTG2,SIRT2,CHMP5,CARHSP1,ALDH4A1,DFFA,OAZ2,SIDT2,SHMT1,LDHA,NAGK,UBE3B,BANP,DHPS,KCTD21,GSK3B,DIS3,PNPLA6,ESD,ZFYVE1,PIP4K2C,ARL8B,UBA52,SARM1,TYMP,PEX5,TNFAIP3,PGM1,USE1,ACAD10,HNRNPA0,TAF15,HACE1,EXOSC4,SEL1L,TRIM24,EIF4G1,PLBD2,TPCN1,ANKRD9,GIGYF2,RNFT1,DCPS,RB1CC1,BTRC,CAPNS1,ATP6V0A1,PLCD3,HYAL3,PNKD,CDK5RAP3,GSTZ1,CHMP1B,SUCLG1,TRIM27,CPEB3,D…
GO:BP	nitrogen compound metabolic process	GO:0006807	FALSE	3.06819e-12	11.5131	11995	894	623	21031	SOD1,SOD2,L3MBTL1,GSTP1,RBM10,PLAGL1,WNT7A,SULF1,ALG1,C1R,PARP11,INSRR,CDC26,ZNF222,PPP2R3A,IFT172,LRRC14,CXCL10,MSX1,HINT2,PCTK3,BCL2L11,WNK3,GLUD1,RASA1,APC,CCND2,TWIST1,BAG1,BTG2,CHP1,MTR,POLD2,SNORD104,SPG7,RAD51L3,SIRT2,PPWD1,EIF4G3,INO80C,JOSD1,PPP4R3B,CHMP5,ZNF641,GTF3C1,DNAJA3,CARHSP1,C11ORF48,ALDH4A1,MYADM,DFFA,CBR4,IMMP2L,INTS10,OAZ2,TRAIP,LZTR1,GANC,SIDT2,SLC35A3,HACD3,RBL2,AP2A1,SHMT1…
GO:BP	regulation of nitrogen compound metabolic process	GO:0051171	FALSE	5.45061e-12	11.2636	5440	894	336	21031	SOD1,SOD2,L3MBTL1,GSTP1,RBM10,PLAGL1,WNT7A,ZNF222,PPP2R3A,LRRC14,CXCL10,MSX1,HINT2,BCL2L11,WNK3,RASA1,APC,CCND2,TWIST1,BTG2,CHP1,SIRT2,EIF4G3,INO80C,PPP4R3B,ZNF641,DNAJA3,CARHSP1,C11ORF48,MYADM,DFFA,INTS10,OAZ2,RBL2,AP2A1,SHMT1,TGFB1,ZNF394,CELSR2,CDCA7L,ING1,CHTF8,ATF7,SLC25A37,SIVA1,MCM3,ATXN1L,BANP,CDKN2D,TYMS,ZNF570,RTN4,ZKSCAN5,OTUD7B,CLNS1A,GSK3B,DIS3,ACIN1,ZNF594,ZNF282,DMAP1,NFYA,ZNF337,C…
GO:BP	organic substance catabolic process	GO:1901575	FALSE	8.99348e-12	11.0461	2074	894	163	21031	RBM10,CDC26,PPP2R3A,HINT2,GLUD1,PLCZ1,APC,TWIST1,BTG2,SIRT2,CHMP5,CARHSP1,ALDH4A1,DFFA,OAZ2,SIDT2,SHMT1,LDHA,NAGK,UBE3B,BANP,DHPS,KCTD21,GSK3B,DIS3,PNPLA6,ESD,UBA52,SARM1,TYMP,PEX5,TNFAIP3,PGM1,USE1,ACAD10,HNRNPA0,TAF15,HACE1,EXOSC4,SEL1L,TRIM24,PLBD2,ANKRD9,GIGYF2,RNFT1,DCPS,BTRC,PLCD3,HYAL3,PNKD,CDK5RAP3,GSTZ1,CHMP1B,SUCLG1,CPEB3,DPYD,KBTBD7,RBCK1,UBE2H,PRKCA,USP33,LRPPRC,EIF4A3,ECHS1,FXR1,PJA2…
GO:BP	metabolic process	GO:0008152	FALSE	3.35419e-11	10.4744	14261	894	707	21031	SOD1,SOD2,L3MBTL1,GSTP1,EPS15,RBM10,PLAGL1,MEG3,WNT7A,SULF1,ALG1,ORM2,C1R,PARP11,INSRR,ABCB1,CDC26,ZNF222,PPP2R3A,IFT172,LRRC14,CXCL10,MSX1,HINT2,PCTK3,BCL2L11,WNK3,GLUD1,RASA1,PLCZ1,APC,CCND2,TWIST1,BAG1,BTG2,CHP1,MTR,POLD2,SNORD104,SPG7,RAD51L3,SIRT2,PPWD1,EIF4G3,UQCRC1,INO80C,JOSD1,PPP4R3B,CHMP5,COX7A2L,ZNF641,NXT1,GTF3C1,DNAJA3,COQ10B,CARHSP1,C11ORF48,BUB1B,ALDH4A1,MYADM,DFFA,CBR4,IMMP2L,INTS…
GO:BP	cellular nitrogen compound biosynthetic process	GO:0044271	FALSE	5.40897e-11	10.2669	4836	894	303	21031	SOD2,L3MBTL1,RBM10,PLAGL1,WNT7A,ZNF222,LRRC14,CXCL10,MSX1,TWIST1,BTG2,CHP1,POLD2,SIRT2,EIF4G3,INO80C,ZNF641,GTF3C1,DNAJA3,C11ORF48,INTS10,OAZ2,RBL2,SHMT1,TGFB1,NDUFB11,ZNF394,CELSR2,CDCA7L,ING1,CHTF8,DIDO1,ATF7,SIVA1,RRM2B,ATXN1L,BANP,CDKN2D,TYMS,ZNF570,DHPS,ZKSCAN5,OTUD7B,ELOVL6,ZNF594,NDUFV2,ZNF282,DMAP1,NFYA,NDUFS2,UBA52,ZNF337,CCNC,MYBBP1A,ZFP62,PTGES3,TNFAIP3,PSMC3IP,PAF1,NAA15,TAF15,TAF5,RP…
GO:BP	regulation of primary metabolic process	GO:0080090	FALSE	5.80717e-11	10.236	5591	894	339	21031	SOD1,SOD2,L3MBTL1,GSTP1,RBM10,PLAGL1,WNT7A,ZNF222,PPP2R3A,LRRC14,CXCL10,MSX1,HINT2,BCL2L11,WNK3,RASA1,APC,CCND2,TWIST1,BTG2,CHP1,SIRT2,EIF4G3,INO80C,PPP4R3B,ZNF641,DNAJA3,CARHSP1,C11ORF48,MYADM,DFFA,INTS10,OAZ2,RBL2,AP2A1,SHMT1,TGFB1,ZNF394,CELSR2,CDCA7L,ING1,CHTF8,ATF7,SLC25A37,SIVA1,MCM3,ATXN1L,BANP,CDKN2D,TYMS,ZNF570,RTN4,ZKSCAN5,OTUD7B,CLNS1A,GSK3B,DIS3,ACIN1,ZNF594,ZNF282,DMAP1,NFYA,ZNF337,C…
GO:BP	organic substance metabolic process	GO:0071704	FALSE	2.32753e-10	9.6331	13768	894	685	21031	SOD1,SOD2,L3MBTL1,GSTP1,EPS15,RBM10,PLAGL1,MEG3,WNT7A,SULF1,ALG1,ORM2,C1R,PARP11,INSRR,CDC26,ZNF222,PPP2R3A,IFT172,LRRC14,CXCL10,MSX1,HINT2,PCTK3,BCL2L11,WNK3,GLUD1,RASA1,PLCZ1,APC,CCND2,TWIST1,BAG1,BTG2,CHP1,MTR,POLD2,SNORD104,SPG7,RAD51L3,SIRT2,PPWD1,EIF4G3,INO80C,JOSD1,PPP4R3B,CHMP5,ZNF641,NXT1,GTF3C1,DNAJA3,COQ10B,CARHSP1,C11ORF48,ALDH4A1,MYADM,DFFA,CBR4,IMMP2L,INTS10,OAZ2,TRAIP,LZTR1,CYP2U1,…
GO:BP	cell cycle process	GO:0022402	FALSE	3.39938e-10	9.4686	1276	894	112	21031	L3MBTL1,ABCB1,MSX1,BCL2L11,RASA1,APC,CCND2,KIFC1,RAD51L3,SIRT2,CHMP5,BUB1B,RBL2,TGFB1,MYH10,CHTF8,MCM3,RRM2B,CDKN2D,SGOL1,ARL8B,CCNC,MYBBP1A,C11ORF80,NDEL1,PSMC3IP,PAF1,C1ORF112,SMC3,MTBP,ANKRD31,AURKB,CKAP2,ESCO1,CENPV,BUB1,EIF4G1,GIGYF2,CCDC102B,HAUS8,TUBG2,NUSAP1,CDK5RAP3,MKI67,CHMP1B,TTK,CCNB2,STMN1,TUBB,PRKCA,USP33,TIPIN,CLSPN,SPAG5,TERF2,APPL1,MCM4,SETMAR,VRK1,PHB2,EZH2,NDE1,FBXO31,NCAPG,RA…
GO:BP	mitotic cell cycle process	GO:1903047	FALSE	4.04627e-10	9.39295	745	894	78	21031	L3MBTL1,ABCB1,RASA1,APC,CCND2,KIFC1,SIRT2,CHMP5,BUB1B,RBL2,TGFB1,MYH10,MCM3,RRM2B,CDKN2D,NDEL1,SMC3,MTBP,AURKB,CKAP2,BUB1,EIF4G1,GIGYF2,TUBG2,NUSAP1,CDK5RAP3,MKI67,CHMP1B,TTK,CCNB2,STMN1,PRKCA,TIPIN,CLSPN,SPAG5,APPL1,MCM4,SETMAR,VRK1,PHB2,EZH2,NDE1,FBXO31,NCAPG,RAD17,TP53,CDC14A,CDC7,KLHL22,ZFYVE19,SMARCA5,INIP,ERCC2,MUS81,DAPK3,CDKN2A,CDK1,EME1,CDC6,PINX1,WEE1,PTEN,ZFP36L2,SPC25,SPRY2,CENPK,SNX3…
GO:BP	mitotic cell cycle	GO:0000278	FALSE	1.00411e-09	8.99822	895	894	87	21031	L3MBTL1,ABCB1,CDC26,RASA1,APC,CCND2,BTG2,KIFC1,SIRT2,CHMP5,BUB1B,RBL2,TGFB1,MYH10,MCM3,RRM2B,CDKN2D,NDEL1,C1ORF112,SMC3,MTBP,AURKB,CKAP2,STAT5B,BUB1,EIF4G1,GIGYF2,TUBG2,NUSAP1,CDK5RAP3,MKI67,CHMP1B,TTK,CCNB2,STMN1,TUBB,PRKCA,TIPIN,CLSPN,SPAG5,ANAPC13,APPL1,MCM4,SETMAR,AATF,VRK1,PHB2,EZH2,NDE1,FBXO31,NCAPG,RAD17,TP53,CDC14A,CDC7,KLHL22,ZFYVE19,SMARCA5,INIP,ERCC2,MUS81,DAPK3,CDKN2A,CDK1,EME1,CDC6,P…
GO:BP	cellular response to stress	GO:0033554	TRUE	1.55589e-09	8.80802	1770	894	139	21031	SOD1,SOD2,GSTP1,AQP5,CXCL10,MSX1,BCL2L11,WNK3,APC,TWIST1,BTG2,MTR,POLD2,RAD51L3,SIRT2,INO80C,PPP4R3B,DNAJA3,IMMP2L,TRAIP,MCM3,RRM2B,CDKN2D,RTN4,GSK3B,RHBDD2,DMAP1,ZFYVE1,MYBBP1A,PEX5,TNFAIP3,FANCG,C1ORF112,SMC3,TAF5,COL4A3BP,SEL1L,EXD2,PYROXD1,EIF4G1,GIGYF2,RNFT1,BCL2L2-PABPN1,NCK2,CDK5RAP3,SLU7,FICD,ST8SIA1,FANCC,HELQ,USP33,CPEB2,FNIP1,TIPIN,AEN,CLSPN,UBE2J1,TERF2,C19ORF40,MCM4,SAMHD1,PNPLA8,SET…
GO:BP	regulation of metabolic process	GO:0019222	FALSE	1.1642e-08	7.93397	7158	894	401	21031	SOD1,SOD2,L3MBTL1,GSTP1,EPS15,RBM10,PLAGL1,MEG3,WNT7A,SULF1,ORM2,ZNF222,PPP2R3A,LRRC14,CXCL10,MSX1,HINT2,BCL2L11,WNK3,RASA1,APC,CCND2,TWIST1,BTG2,CHP1,SIRT2,EIF4G3,INO80C,PPP4R3B,CHMP5,COX7A2L,ZNF641,DNAJA3,CARHSP1,C11ORF48,MYADM,DFFA,INTS10,OAZ2,TRAIP,PTRH2,RBL2,AP2A1,SHMT1,TGFB1,ZNF394,CELSR2,CDCA7L,G3BP1,ING1,CHTF8,ATF7,SLC25A37,SIVA1,MCM3,CLP1,ATXN1L,BANP,CDKN2D,TYMS,ZNF570,RTN4,ZKSCAN5,OTUD7…
GO:BP	macromolecule catabolic process	GO:0009057	FALSE	3.64356e-08	7.43847	1338	894	110	21031	RBM10,CDC26,PPP2R3A,APC,BTG2,SIRT2,CHMP5,CARHSP1,DFFA,OAZ2,SIDT2,UBE3B,BANP,KCTD21,GSK3B,DIS3,UBA52,TNFAIP3,USE1,HNRNPA0,TAF15,HACE1,EXOSC4,SEL1L,TRIM24,ANKRD9,GIGYF2,RNFT1,DCPS,BTRC,HYAL3,CDK5RAP3,CHMP1B,CPEB3,KBTBD7,RBCK1,UBE2H,PRKCA,USP33,LRPPRC,EIF4A3,FXR1,PJA2,DCP1A,UBE2J1,PCYOX1L,ANAPC13,PSMB1,PSMD9,ELAC2,CCAR1,SETMAR,FAF2,PHF20L1,TRIM45,NEDD4L,FBXO31,KLHDC2,SGSM3,STX5,DNAJB12,TBRG4,DCP1B,K…
GO:BP	regulation of cell cycle	GO:0051726	FALSE	4.05773e-08	7.39172	1105	894	96	21031	L3MBTL1,PLAGL1,CDC26,MSX1,PCTK3,BCL2L11,APC,CCND2,BTG2,RAD51L3,SIRT2,INO80C,CHMP5,BUB1B,RBL2,TGFB1,RRM2B,CDKN2D,DMAP1,MYBBP1A,PAF1,MTBP,ANKRD31,AURKB,STAT5B,CENPV,BUB1,EIF4G1,GIGYF2,BTRC,NUSAP1,CDK5RAP3,MKI67,CHMP1B,TTK,NUDT6,PRKCA,GADD45B,TIPIN,CDC123,CLSPN,SPAG5,ANAPC13,TERF2,APPL1,SETMAR,AATF,PHB2,ZZZ3,EZH2,MORF4L1,FBXO31,NCAPG,RAD17,IGF1R,FOSL1,TP53,CDC14A,SGSM3,TBRG4,CDC7,CDK19,WIZ,KLHL22,ZF…
GO:BP	organelle organization	GO:0006996	FALSE	4.32755e-08	7.36376	3613	894	231	21031	SOD1,SOD2,L3MBTL1,EPS15,PARP11,INSRR,IFT172,MSX1,BCL2L11,WNK3,RASA1,APC,CHP1,KIFC1,PEX11B,SPG7,RAD51L3,SIRT2,INO80C,IFT80,CHMP5,COX7A2L,DNAJA3,BUB1B,MYADM,IMMP2L,MTCH2,WDR19,TGFB1,NDUFB11,CELSR2,MYH10,G3BP1,CHTF8,SIVA1,NPHP4,MCM3,RRM2B,RTN4,GSK3B,ACIN1,SGOL1,TMEM170A,ZFYVE1,PIP4K2C,NDUFS2,ARL8B,DLG4,TYMP,PEX5,NDEL1,PTGES3,TNFAIP3,PSMC3IP,FANCG,ACTG1,TCTN2,SMC3,COL4A3BP,MTBP,ANKRD31,BBS2,NDUFA9,HA…
GO:BP	regulation of nucleobase-containing compound metabolic process	GO:0019219	FALSE	4.99864e-08	7.30115	4063	894	253	21031	SOD2,L3MBTL1,RBM10,PLAGL1,WNT7A,ZNF222,LRRC14,CXCL10,MSX1,RASA1,TWIST1,BTG2,CHP1,SIRT2,INO80C,PPP4R3B,ZNF641,DNAJA3,CARHSP1,C11ORF48,DFFA,INTS10,RBL2,TGFB1,ZNF394,CELSR2,CDCA7L,ING1,CHTF8,ATF7,SIVA1,MCM3,ATXN1L,BANP,ZNF570,ZKSCAN5,OTUD7B,CLNS1A,DIS3,ACIN1,ZNF594,ZNF282,DMAP1,NFYA,ZNF337,CCNC,MYBBP1A,ZFP62,PTGES3,TNFAIP3,PSMC3IP,PAF1,TRA2A,NAA15,HNRNPA0,SMC3,TAF15,TAF5,ANKRD31,PHF12,AURKB,CKAP2,ST…
GO:BP	regulation of mitotic cell cycle	GO:0007346	FALSE	6.72751e-08	7.17215	496	894	56	21031	L3MBTL1,CDC26,APC,CCND2,BTG2,SIRT2,BUB1B,RBL2,TGFB1,RRM2B,CDKN2D,MTBP,AURKB,STAT5B,BUB1,EIF4G1,GIGYF2,NUSAP1,CDK5RAP3,MKI67,TTK,PRKCA,TIPIN,CLSPN,ANAPC13,APPL1,SETMAR,AATF,PHB2,EZH2,FBXO31,RAD17,TP53,CDC14A,CDC7,KLHL22,ZFYVE19,INIP,ERCC2,MUS81,DAPK3,CDKN2A,CDK1,EME1,CDC6,PINX1,WEE1,PTEN,E4F1,ZFP36L2,SPC25,RPL26,RNASEH2B,RB1,NUF2,PSME2
GO:BP	cell division	GO:0051301	TRUE	6.81809e-08	7.16634	656	894	67	21031	WNT7A,CDC26,RASA1,APC,CCND2,KIFC1,SIRT2,CHMP5,BUB1B,TGFB1,MYH10,NUMB,SGOL1,ARL8B,SMC3,AURKB,CKAP2,CENPV,BUB1,HAUS8,NUSAP1,LRRCC1,CHMP1B,CCNB2,STMN1,TUBB,TIPIN,CDC123,SPAG5,ANAPC13,AATF,VRK1,PPP1CC,CEP164,ZZZ3,NDE1,NCAPG,SSNA1,IGF1R,CDC14A,DCLRE1A,FZD7,CDC7,KLHL22,ZFYVE19,ERCC2,EPB41,CDKN2A,CDK1,EVI5,CDC6,WEE1,E4F1,ZFP36L2,SPC25,BCL2L1,SNX33,ARF6,CCNF,RB1,NUF2,TUBA1A,CLASP2,YTHDF2,CETN3,TIMELESS,C…
GO:BP	cellular catabolic process	GO:0044248	FALSE	8.10802e-08	7.09109	1600	894	124	21031	RBM10,GLUD1,TWIST1,BTG2,SIRT2,CHMP5,CARHSP1,ALDH4A1,DFFA,SIDT2,SHMT1,LDHA,NAGK,GSK3B,DIS3,PNPLA6,ESD,ZFYVE1,PIP4K2C,ARL8B,SARM1,TYMP,PEX5,PGM1,ACAD10,HNRNPA0,TAF15,EXOSC4,EIF4G1,PLBD2,TPCN1,GIGYF2,DCPS,RB1CC1,CAPNS1,ATP6V0A1,PNKD,GSTZ1,CHMP1B,SUCLG1,TRIM27,CPEB3,DPYD,PRKCA,USP33,LRPPRC,EIF4A3,ECHS1,FXR1,NEU1,DCP1A,MTMR4,PDE4C,ACOT7,PGAM5,NT5C3,SAMHD1,ELAC2,PNPLA8,SETMAR,PEX7,MUL1,PHB2,ZBTB7A,FIS1…
GO:BP	macromolecule modification	GO:0043412	FALSE	9.29347e-08	7.03182	3262	894	212	21031	SOD1,GSTP1,ALG1,PARP11,INSRR,CDC26,PPP2R3A,HINT2,PCTK3,WNK3,APC,CCND2,CHP1,SIRT2,PPWD1,JOSD1,DNAJA3,MYADM,TRAIP,LZTR1,VKORC1,UBE3B,CDKN2D,DHPS,OTUD7B,KCTD21,ZDHHC5,GSK3B,PRMT7,PELI3,UBA52,UBL5,ALG14,DLG4,TNFAIP3,FANCG,SCYL3,PIGY,PIGP,NAA15,DPM3,C1ORF112,MTBP,HACE1,OTUD3,AURKB,EXOSC4,MAP3K8,URM1,ESCO1,USP21,TRIM24,BUB1,EIF4G1,ANKRD9,ICMT,RNFT1,RB1CC1,BTRC,ZDHHC14,NCK2,CDK5RAP3,TNNI3K,MINK1,RAP2B,H…
GO:BP	intracellular transport	GO:0046907	FALSE	1.59448e-07	6.79738	1371	894	110	21031	SOD1,EPS15,KPNA5,DYNC1I1,IFT172,CHP1,SPG7,IFT80,AP1G2,CHMP5,NXT1,OAZ2,MTCH2,WDR19,AP2A1,TGFB1,ING1,GSK3B,DMAP1,ARL8B,PEX5,NDEL1,USE1,COL4A3BP,SEL1L,AGFG1,ARF4,SEC24A,SLU7,CHMP1B,TRIM27,RANBP3,EHD4,IPO8,TUBB,SAMM50,LRPPRC,EIF4A3,CCDC93,SPAG5,UBE2J1,DUS4L,NUP50,TERF2,RBM15B,APPL1,OSBPL2,SYNRG,XPO4,SRSF10,PDCD5,FAF2,PEF1,PPP1CC,SEC31A,TRAPPC3,PEX7,LSG1,TRAM1,PHB2,NDE1,ANKRD27,SSNA1,TP53,LMAN2,COPB2,…
GO:BP	regulation of cell cycle process	GO:0010564	FALSE	2.86379e-07	6.54306	724	894	70	21031	L3MBTL1,MSX1,APC,CCND2,SIRT2,CHMP5,BUB1B,RBL2,TGFB1,RRM2B,CDKN2D,MYBBP1A,PAF1,MTBP,ANKRD31,AURKB,CENPV,BUB1,EIF4G1,GIGYF2,NUSAP1,CDK5RAP3,MKI67,CHMP1B,TTK,TIPIN,CLSPN,SPAG5,TERF2,APPL1,SETMAR,PHB2,EZH2,FBXO31,NCAPG,RAD17,IGF1R,TP53,CDC14A,CDC7,WIZ,KLHL22,ZFYVE19,SMARCA5,INIP,ERCC2,MUS81,DAPK3,CDKN2A,CDK1,EME1,CDC6,PINX1,WEE1,PTEN,E4F1,ZFP36L2,SPC25,METTL13,BCL2L1,RPL26,CCNF,RNASEH2B,RB1,HINFP,NUF…
GO:BP	regulation of macromolecule metabolic process	GO:0060255	FALSE	3.36392e-07	6.47315	6631	894	370	21031	SOD1,SOD2,L3MBTL1,GSTP1,EPS15,RBM10,PLAGL1,MEG3,WNT7A,SULF1,ORM2,ZNF222,PPP2R3A,LRRC14,CXCL10,MSX1,HINT2,BCL2L11,WNK3,RASA1,APC,CCND2,TWIST1,BTG2,CHP1,SIRT2,EIF4G3,INO80C,PPP4R3B,CHMP5,ZNF641,DNAJA3,CARHSP1,C11ORF48,MYADM,DFFA,INTS10,OAZ2,TRAIP,PTRH2,RBL2,AP2A1,SHMT1,TGFB1,ZNF394,CELSR2,CDCA7L,G3BP1,ING1,CHTF8,ATF7,SLC25A37,SIVA1,MCM3,CLP1,ATXN1L,BANP,CDKN2D,TYMS,ZNF570,RTN4,ZKSCAN5,OTUD7B,CLNS1A…
GO:BP	protein modification process	GO:0036211	FALSE	3.36836e-07	6.47258	3031	894	198	21031	SOD1,GSTP1,ALG1,PARP11,INSRR,CDC26,PPP2R3A,HINT2,PCTK3,WNK3,APC,CCND2,CHP1,SIRT2,PPWD1,JOSD1,DNAJA3,MYADM,TRAIP,LZTR1,VKORC1,UBE3B,CDKN2D,DHPS,OTUD7B,KCTD21,ZDHHC5,GSK3B,PRMT7,PELI3,UBA52,UBL5,ALG14,DLG4,TNFAIP3,FANCG,SCYL3,PIGY,PIGP,NAA15,DPM3,C1ORF112,MTBP,HACE1,OTUD3,AURKB,MAP3K8,URM1,ESCO1,USP21,TRIM24,BUB1,EIF4G1,ANKRD9,ICMT,RNFT1,RB1CC1,BTRC,ZDHHC14,NCK2,CDK5RAP3,TNNI3K,MINK1,RAP2B,HDAC7,TT…
GO:BP	regulation of cell cycle phase transition	GO:1901987	FALSE	3.58702e-07	6.44527	433	894	50	21031	APC,CCND2,SIRT2,BUB1B,RBL2,TGFB1,RRM2B,CDKN2D,PAF1,MTBP,AURKB,BUB1,EIF4G1,GIGYF2,CDK5RAP3,TTK,TIPIN,CLSPN,APPL1,SETMAR,PHB2,EZH2,FBXO31,RAD17,TP53,CDC14A,CDC7,KLHL22,ZFYVE19,INIP,ERCC2,MUS81,CDKN2A,CDK1,EME1,CDC6,PINX1,WEE1,PTEN,ZFP36L2,SPC25,METTL13,RPL26,RNASEH2B,RB1,HINFP,NUF2,PSME2,TIMELESS,DNA2
GO:BP	negative regulation of cell cycle process	GO:0010948	FALSE	4.39853e-07	6.35669	302	894	40	21031	APC,BUB1B,RBL2,CDKN2D,MTBP,AURKB,BUB1,GIGYF2,CDK5RAP3,TTK,TIPIN,CLSPN,TERF2,SETMAR,EZH2,FBXO31,RAD17,TP53,KLHL22,ZFYVE19,SMARCA5,INIP,MUS81,CDK1,EME1,CDC6,PINX1,WEE1,PTEN,ZFP36L2,SPC25,METTL13,RPL26,CCNF,RNASEH2B,RB1,HINFP,NUF2,TIMELESS,DNA2
GO:BP	organic cyclic compound biosynthetic process	GO:1901362	FALSE	5.95922e-07	6.22481	4264	894	258	21031	SOD1,SOD2,L3MBTL1,RBM10,PLAGL1,WNT7A,ZNF222,LRRC14,CXCL10,MSX1,HINT2,TWIST1,BTG2,CHP1,POLD2,SIRT2,INO80C,ZNF641,GTF3C1,DNAJA3,C11ORF48,INTS10,RBL2,SHMT1,TGFB1,NDUFB11,ZNF394,CELSR2,CDCA7L,ING1,CHTF8,DIDO1,ATF7,SIVA1,RRM2B,ATXN1L,BANP,CDKN2D,TYMS,ZNF570,ZKSCAN5,OTUD7B,ELOVL6,ZNF594,NDUFV2,ZNF282,DMAP1,NFYA,NDUFS2,ZNF337,CCNC,MYBBP1A,ZFP62,PTGES3,TNFAIP3,PSMC3IP,PAF1,NAA15,TAF15,TAF5,PHF12,NDUFA9,A…
GO:BP	regulation of cellular metabolic process	GO:0031323	FALSE	7.95673e-07	6.09927	6673	894	370	21031	SOD1,SOD2,L3MBTL1,GSTP1,RBM10,PLAGL1,MEG3,WNT7A,SULF1,ORM2,ZNF222,LRRC14,CXCL10,MSX1,WNK3,RASA1,APC,CCND2,TWIST1,BTG2,CHP1,SIRT2,EIF4G3,INO80C,PPP4R3B,COX7A2L,ZNF641,DNAJA3,CARHSP1,C11ORF48,MYADM,DFFA,INTS10,TRAIP,PTRH2,RBL2,AP2A1,SHMT1,TGFB1,ZNF394,CELSR2,CDCA7L,G3BP1,ING1,CHTF8,ATF7,SLC25A37,SIVA1,MCM3,CLP1,ATXN1L,BANP,CDKN2D,TYMS,ZNF570,RTN4,ZKSCAN5,OTUD7B,CLNS1A,GSK3B,DIS3,ACIN1,PRMT7,ZNF594,…
GO:BP	negative regulation of cell cycle phase transition	GO:1901988	FALSE	1.04188e-06	5.98218	260	894	36	21031	APC,BUB1B,RBL2,CDKN2D,AURKB,BUB1,GIGYF2,CDK5RAP3,TTK,TIPIN,CLSPN,SETMAR,EZH2,FBXO31,RAD17,TP53,KLHL22,ZFYVE19,INIP,MUS81,CDK1,EME1,CDC6,PINX1,WEE1,PTEN,ZFP36L2,SPC25,METTL13,RPL26,RNASEH2B,RB1,HINFP,NUF2,TIMELESS,DNA2
GO:BP	DNA metabolic process	GO:0006259	FALSE	1.16279e-06	5.9345	1040	894	88	21031	TWIST1,BTG2,POLD2,RAD51L3,INO80C,PPP4R3B,DNAJA3,DFFA,TRAIP,CHTF8,MCM3,RRM2B,CDKN2D,TYMS,DMAP1,C11ORF80,PTGES3,PSMC3IP,FANCG,C1ORF112,SMC3,TAF5,ANKRD31,AURKB,EXOSC4,ESCO1,EXD2,REXO2,FANCC,HELQ,GIN1,TIPIN,AEN,CLSPN,TERF2,C19ORF40,N6AMT1,MCM4,SAMHD1,SETMAR,FAM111A,WRNIP1,CEP164,POLE3,EZH2,ZBTB7A,MORF4L1,RAD17,IGF1R,SFPQ,TP53,RFC3,DCLRE1A,POLD4,UNG,CDC7,WIZ,ATXN3,SMARCA5,POLD1,XRCC1,INIP,VPS54,RCHY1,…
GO:BP	cellular localization	GO:0051641	FALSE	1.33155e-06	5.87564	3621	894	225	21031	SOD1,EPS15,WNT7A,KPNA5,DYNC1I1,PARP11,IFT172,CXCL10,MSX1,WNK3,GLUD1,APC,CHP1,KIFC1,SPG7,SIRT2,IFT80,AP1G2,CHMP5,NXT1,DNAJA3,BUB1B,MYADM,IMMP2L,OAZ2,MTCH2,WDR19,SIDT2,AP2A1,TGFB1,CELSR2,MYH10,TSPAN33,ING1,NPHP4,BANP,RTN4,OTUD7B,ZDHHC5,GSK3B,NUMB,SGOL1,TOMM34,DMAP1,LMBRD1,ARL8B,UBL5,DLG4,SARM1,PEX5,NDEL1,TNFAIP3,PAF1,SCYL3,ACTG1,TCTN2,USE1,FRMD8,COL4A3BP,MTBP,BBS2,AURKB,SEL1L,AGFG1,SSR2,EIF4G1,TPCN…
GO:BP	organonitrogen compound catabolic process	GO:1901565	FALSE	2.23234e-06	5.65124	1399	894	108	21031	CDC26,PPP2R3A,GLUD1,APC,SIRT2,CHMP5,ALDH4A1,OAZ2,SHMT1,LDHA,NAGK,UBE3B,BANP,DHPS,KCTD21,GSK3B,UBA52,SARM1,TYMP,TNFAIP3,PGM1,USE1,HACE1,SEL1L,TRIM24,ANKRD9,RNFT1,BTRC,HYAL3,CDK5RAP3,GSTZ1,CHMP1B,SUCLG1,DPYD,KBTBD7,RBCK1,UBE2H,USP33,ECHS1,PJA2,NEU1,UBE2J1,PCYOX1L,ANAPC13,PSMB1,PSMD9,PDE4C,ACOT7,NT5C3,SAMHD1,PNPLA8,CCAR1,FAF2,PHF20L1,TRIM45,NEDD4L,ZBTB7A,FBXO31,KLHDC2,SGSM3,STX5,UNG,DNAJB12,KLHL22,A…
GO:BP	regulation of mitotic cell cycle phase transition	GO:1901990	FALSE	2.24312e-06	5.64915	332	894	41	21031	APC,CCND2,SIRT2,BUB1B,RBL2,TGFB1,RRM2B,CDKN2D,MTBP,AURKB,BUB1,EIF4G1,GIGYF2,CDK5RAP3,TTK,CLSPN,APPL1,PHB2,EZH2,FBXO31,RAD17,TP53,CDC14A,CDC7,KLHL22,ZFYVE19,INIP,ERCC2,CDKN2A,CDK1,CDC6,PINX1,WEE1,PTEN,ZFP36L2,SPC25,RPL26,RNASEH2B,RB1,NUF2,PSME2
GO:BP	protein localization	GO:0008104	FALSE	2.6563e-06	5.57572	2731	894	179	21031	EPS15,WNT7A,KPNA5,PARP11,MSX1,WNK3,GLUD1,APC,CHP1,IFT80,AP1G2,CHMP5,NXT1,DNAJA3,BUB1B,MYADM,IMMP2L,OAZ2,MTCH2,WDR19,SIDT2,AP2A1,TGFB1,CELSR2,MYH10,TSPAN33,ING1,NPHP4,BANP,RTN4,OTUD7B,ZDHHC5,GSK3B,NUMB,TOMM34,DMAP1,LMBRD1,ARL8B,UBL5,DLG4,SARM1,PEX5,NDEL1,TNFAIP3,PAF1,SCYL3,ACTG1,TCTN2,USE1,FRMD8,MTBP,BBS2,AURKB,SEL1L,SSR2,EIF4G1,ICMT,ARF4,ZDHHC14,SEC24A,CDK5RAP3,SLU7,CHMP1B,TTK,AAK1,PPM1F,RANBP3,E…
GO:BP	DNA-templated DNA replication	GO:0006261	FALSE	2.65868e-06	5.57533	162	894	27	21031	POLD2,DNAJA3,TRAIP,CHTF8,MCM3,RRM2B,EXD2,TIPIN,TERF2,MCM4,SAMHD1,SETMAR,FAM111A,WRNIP1,POLE3,RFC3,POLD4,CDC7,WIZ,POLD1,MUS81,EME1,CDC6,POLE4,PCNA,TIMELESS,DNA2
GO:BP	establishment of localization in cell	GO:0051649	FALSE	3.14692e-06	5.50211	1972	894	139	21031	SOD1,EPS15,WNT7A,KPNA5,DYNC1I1,IFT172,APC,CHP1,KIFC1,SPG7,SIRT2,IFT80,AP1G2,CHMP5,NXT1,OAZ2,MTCH2,WDR19,SIDT2,AP2A1,TGFB1,ING1,GSK3B,NUMB,SGOL1,DMAP1,ARL8B,PEX5,NDEL1,ACTG1,USE1,COL4A3BP,BBS2,AURKB,SEL1L,AGFG1,ARF4,ATP6V0A1,NUSAP1,SEC24A,PNKD,SLU7,CHMP1B,AAK1,TRIM27,RANBP3,EHD4,IPO8,TUBB,SAMM50,LRPPRC,EIF4A3,CCDC93,SPAG5,UBE2J1,DUS4L,NUP50,TERF2,RBM15B,APPL1,OSBPL2,SYNRG,XPO4,SRSF10,PDCD5,FAF2,PE…
GO:BP	cellular macromolecule localization	GO:0070727	FALSE	3.62869e-06	5.44025	2742	894	179	21031	EPS15,WNT7A,KPNA5,PARP11,MSX1,WNK3,GLUD1,APC,CHP1,IFT80,AP1G2,CHMP5,NXT1,DNAJA3,BUB1B,MYADM,IMMP2L,OAZ2,MTCH2,WDR19,SIDT2,AP2A1,TGFB1,CELSR2,MYH10,TSPAN33,ING1,NPHP4,BANP,RTN4,OTUD7B,ZDHHC5,GSK3B,NUMB,TOMM34,DMAP1,LMBRD1,ARL8B,UBL5,DLG4,SARM1,PEX5,NDEL1,TNFAIP3,PAF1,SCYL3,ACTG1,TCTN2,USE1,FRMD8,MTBP,BBS2,AURKB,SEL1L,SSR2,EIF4G1,ICMT,ARF4,ZDHHC14,SEC24A,CDK5RAP3,SLU7,CHMP1B,TTK,AAK1,PPM1F,RANBP3,E…
GO:BP	cellular metabolic process	GO:0044237	FALSE	3.8397e-06	5.4157	12881	894	631	21031	SOD1,SOD2,L3MBTL1,GSTP1,RBM10,PLAGL1,MEG3,WNT7A,SULF1,ALG1,ORM2,INSRR,ABCB1,ZNF222,PPP2R3A,IFT172,LRRC14,CXCL10,MSX1,PCTK3,WNK3,GLUD1,RASA1,APC,CCND2,TWIST1,BAG1,BTG2,CHP1,MTR,POLD2,SNORD104,SPG7,RAD51L3,SIRT2,PPWD1,EIF4G3,UQCRC1,INO80C,PPP4R3B,CHMP5,COX7A2L,ZNF641,NXT1,GTF3C1,DNAJA3,COQ10B,CARHSP1,C11ORF48,BUB1B,ALDH4A1,MYADM,DFFA,CBR4,IMMP2L,INTS10,OAZ2,TRAIP,CYP2U1,SIDT2,PTRH2,SLC35A3,HACD3,RB…
GO:BP	positive regulation of nitrogen compound metabolic process	GO:0051173	FALSE	3.93632e-06	5.40491	3001	894	192	21031	SOD2,PLAGL1,WNT7A,PPP2R3A,CXCL10,MSX1,BCL2L11,WNK3,APC,CCND2,TWIST1,BTG2,CHP1,SIRT2,EIF4G3,INO80C,DNAJA3,C11ORF48,OAZ2,TGFB1,ING1,CHTF8,ATF7,SLC25A37,BANP,CLNS1A,GSK3B,DIS3,ZNF594,DMAP1,NFYA,CCNC,MYBBP1A,ZFP62,DLG4,PTGES3,TNFAIP3,PSMC3IP,PAF1,TRA2A,NAA15,TAF15,TAF5,ANKRD31,AURKB,CKAP2,STAT5B,USP21,TRIM24,ZNF143,EIF4G1,GIGYF2,RNFT1,DCPS,RB1CC1,ARF4,BTRC,UBTF,NCK2,CDK5RAP3,ASL,MIF4GD,RAP2B,PPM1F,TR…
GO:BP	organonitrogen compound biosynthetic process	GO:1901566	FALSE	4.61626e-06	5.33571	1761	894	127	21031	GSTP1,ALG1,GLUD1,BTG2,CHP1,MTR,EIF4G3,OAZ2,HACD3,AP2A1,SHMT1,NDUFB11,SLC25A37,TYMS,DHPS,ZDHHC5,ELOVL6,NDUFV2,NDUFS2,UBA52,ALG14,PIGY,PIGP,DPM3,RPL36AL,NDUFA9,EIF4G1,SRBD1,HS3ST3B1,GIGYF2,TACO1,RB1CC1,NDUFA2,ZDHHC14,NCK2,FARSA,ASL,UGDH,MIF4GD,CPEB3,DPYD,MTIF2,RPUSD3,ALDH9A1,ELP2,ST8SIA1,CPEB2,LRPPRC,EIF4A3,PCIF1,FXR1,PTCD3,SLC10A7,SLC19A2,CDC123,ALG8,UBE2J1,NDUFB5,NME3,RPS6,ACOT7,EIF4B,RPSA,MRPL12…
GO:BP	nucleobase-containing compound catabolic process	GO:0034655	FALSE	5.02786e-06	5.29862	526	894	54	21031	RBM10,BTG2,CARHSP1,DFFA,SIDT2,LDHA,DIS3,SARM1,TYMP,PGM1,HNRNPA0,TAF15,EXOSC4,GIGYF2,DCPS,SUCLG1,CPEB3,DPYD,PRKCA,LRPPRC,EIF4A3,FXR1,DCP1A,PDE4C,ACOT7,NT5C3,SAMHD1,ELAC2,SETMAR,ZBTB7A,UNG,TBRG4,DCP1B,VPS54,MUS81,CNOT8,CDKN2A,EDC4,HK1,ENO2,EIF6,ZFP36L2,DCTPP1,PRKAA1,ENTPD5,RNASEH2B,ZHX2,GRSF1,NUDT18,ZC3H12A,PDE7A,YTHDF2,OGDH,DNA2
GO:BP	post-translational protein modification	GO:0043687	FALSE	5.12336e-06	5.29044	1021	894	85	21031	PARP11,CDC26,CHP1,JOSD1,DNAJA3,TRAIP,LZTR1,UBE3B,OTUD7B,KCTD21,GSK3B,PELI3,UBA52,TNFAIP3,FANCG,MTBP,HACE1,OTUD3,AURKB,URM1,ESCO1,USP21,TRIM24,ANKRD9,ICMT,RNFT1,BTRC,CDK5RAP3,HDAC7,TRIM27,KBTBD7,RBCK1,UBE2H,FANCC,UBOX5,PRKCA,USP33,DCUN1D4,PJA2,UBE2J1,ANAPC13,DCAF4,WSB1,CCAR1,MED11,PEF1,MUL1,TRIM45,NEDD4L,FBXO31,KLHDC2,KLHL22,ATXN3,ATG5,RCHY1,UBXN1,MED7,STT3A,CDKN2A,SPOPL,PINX1,TRIM41,WDR24,YOD1,PT…
GO:BP	DNA damage response	GO:0006974	FALSE	7.71503e-06	5.11266	896	894	77	21031	SOD2,MSX1,BCL2L11,APC,TWIST1,BTG2,POLD2,RAD51L3,INO80C,PPP4R3B,IMMP2L,TRAIP,MCM3,RRM2B,CDKN2D,DMAP1,FANCG,C1ORF112,SMC3,TAF5,EXD2,GIGYF2,BCL2L2-PABPN1,CDK5RAP3,FANCC,HELQ,TIPIN,AEN,CLSPN,TERF2,C19ORF40,MCM4,SAMHD1,SETMAR,AATF,VRK1,FAM111A,WRNIP1,CEP164,POLE3,ZBTB7A,MORF4L1,FBXO31,RAD17,SFPQ,TP53,RFC3,DCLRE1A,POLD4,UNG,CDC7,ATXN3,SMARCA5,POLD1,XRCC1,INIP,RCHY1,ERCC2,MUS81,CDKN2A,CDK1,EME1,ERCC4,ZS…
GO:BP	heterocycle biosynthetic process	GO:0018130	FALSE	7.98097e-06	5.09794	4105	894	245	21031	SOD2,L3MBTL1,RBM10,PLAGL1,WNT7A,ZNF222,LRRC14,CXCL10,MSX1,TWIST1,BTG2,CHP1,POLD2,SIRT2,INO80C,ZNF641,GTF3C1,DNAJA3,C11ORF48,INTS10,RBL2,SHMT1,TGFB1,NDUFB11,ZNF394,CELSR2,CDCA7L,ING1,CHTF8,DIDO1,ATF7,SIVA1,RRM2B,ATXN1L,BANP,CDKN2D,TYMS,ZNF570,ZKSCAN5,OTUD7B,ELOVL6,ZNF594,NDUFV2,ZNF282,DMAP1,NFYA,NDUFS2,ZNF337,CCNC,MYBBP1A,ZFP62,PTGES3,TNFAIP3,PSMC3IP,PAF1,NAA15,TAF15,TAF5,PHF12,NDUFA9,AURKB,CKAP2,…
GO:BP	negative regulation of cell cycle	GO:0045786	FALSE	8.06737e-06	5.09327	388	894	44	21031	APC,BTG2,BUB1B,RBL2,CDKN2D,MTBP,AURKB,BUB1,GIGYF2,CDK5RAP3,TTK,NUDT6,TIPIN,CLSPN,TERF2,SETMAR,EZH2,FBXO31,RAD17,TP53,KLHL22,ZFYVE19,SMARCA5,INIP,MUS81,CDKN2A,CDK1,EME1,CDC6,PINX1,WEE1,PTEN,ZFP36L2,SPC25,METTL13,RPL26,CCNF,RNASEH2B,RB1,HINFP,NUF2,TIMELESS,CDK5,DNA2
GO:BP	macromolecule localization	GO:0033036	FALSE	8.53903e-06	5.06859	3210	894	201	21031	EPS15,WNT7A,KPNA5,PARP11,ABCB1,MSX1,WNK3,GLUD1,APC,CHP1,IFT80,AP1G2,CHMP5,NXT1,DNAJA3,BUB1B,MYADM,IMMP2L,OAZ2,MTCH2,WDR19,SIDT2,AP2A1,TGFB1,CELSR2,MYH10,TSPAN33,ING1,NPHP4,BANP,RTN4,OTUD7B,ZDHHC5,GSK3B,NUMB,TOMM34,DMAP1,ZFYVE1,TEX2,LMBRD1,ARL8B,UBL5,DLG4,SARM1,PEX5,NDEL1,TNFAIP3,PAF1,SCYL3,ACTG1,TCTN2,USE1,FRMD8,COL4A3BP,MTBP,BBS2,AURKB,STAT5B,SEL1L,AGFG1,SSR2,EIF4G1,ICMT,ARF4,ZDHHC14,SEC24A,CDK5…
GO:BP	DNA replication	GO:0006260	FALSE	8.87035e-06	5.05206	281	894	36	21031	POLD2,INO80C,DNAJA3,TRAIP,CHTF8,MCM3,RRM2B,SMC3,ESCO1,EXD2,TIPIN,TERF2,MCM4,SAMHD1,SETMAR,FAM111A,WRNIP1,POLE3,RAD17,TP53,RFC3,POLD4,CDC7,WIZ,SMARCA5,POLD1,MUS81,CDK1,EME1,CDC6,E4F1,POLE4,PCNA,TIMELESS,SSRP1,DNA2
GO:BP	cell death	GO:0008219	FALSE	9.80207e-06	5.00868	1988	894	138	21031	SOD1,SOD2,GSTP1,RBM10,PLAGL1,WNT7A,SULF1,CXCL10,MSX1,HINT2,BCL2L11,WNK3,RASA1,DCC,APC,CCND2,TWIST1,BAG1,BTG2,SPG7,SIRT2,DNAJA3,BUB1B,DFFA,TRAIP,MTCH2,PTRH2,TGFB1,ING1,DIDO1,SIVA1,RRM2B,CDKN2D,RTN4,GSK3B,ACIN1,DMAP1,PELI3,MYBBP1A,SARM1,TNFAIP3,NAA15,CAST,AURKB,CKAP2,STAT5B,ELMO2,TRIM24,BUB1,BCL2L2-PABPN1,RB1CC1,ARF4,CASP6,NCK2,CDK5RAP3,PPM1F,RBCK1,PRKCA,GADD45B,FXR1,FNIP1,GSDMD,AEN,AMIGO2,CASP8AP2…
GO:BP	aromatic compound biosynthetic process	GO:0019438	FALSE	1.02615e-05	4.98879	4116	894	245	21031	SOD2,L3MBTL1,RBM10,PLAGL1,WNT7A,ZNF222,LRRC14,CXCL10,MSX1,TWIST1,BTG2,CHP1,POLD2,SIRT2,INO80C,ZNF641,GTF3C1,DNAJA3,C11ORF48,INTS10,RBL2,SHMT1,TGFB1,NDUFB11,ZNF394,CELSR2,CDCA7L,ING1,CHTF8,DIDO1,ATF7,SIVA1,RRM2B,ATXN1L,BANP,CDKN2D,TYMS,ZNF570,ZKSCAN5,OTUD7B,ELOVL6,ZNF594,NDUFV2,ZNF282,DMAP1,NFYA,NDUFS2,ZNF337,CCNC,MYBBP1A,ZFP62,PTGES3,TNFAIP3,PSMC3IP,PAF1,NAA15,TAF15,TAF5,PHF12,NDUFA9,AURKB,CKAP2,…
GO:BP	cell cycle phase transition	GO:0044770	FALSE	1.04396e-05	4.98132	537	894	54	21031	ABCB1,APC,CCND2,SIRT2,BUB1B,RBL2,TGFB1,RRM2B,CDKN2D,PAF1,MTBP,AURKB,BUB1,EIF4G1,GIGYF2,CDK5RAP3,TTK,CCNB2,TIPIN,CLSPN,APPL1,SETMAR,PHB2,EZH2,FBXO31,RAD17,TP53,CDC14A,CDC7,KLHL22,ZFYVE19,INIP,ERCC2,MUS81,CDKN2A,CDK1,EME1,CDC6,PINX1,WEE1,PTEN,ZFP36L2,SPC25,METTL13,RPL26,CCNF,RNASEH2B,RB1,HINFP,NUF2,PSME2,CLASP2,TIMELESS,DNA2
GO:BP	negative regulation of mitotic cell cycle	GO:0045930	FALSE	1.06632e-05	4.97211	232	894	32	21031	APC,BTG2,BUB1B,RBL2,MTBP,AURKB,BUB1,GIGYF2,CDK5RAP3,TTK,TIPIN,CLSPN,SETMAR,EZH2,FBXO31,RAD17,TP53,KLHL22,ZFYVE19,INIP,MUS81,CDK1,EME1,CDC6,PINX1,WEE1,PTEN,ZFP36L2,SPC25,RPL26,RB1,NUF2
GO:BP	heterocycle catabolic process	GO:0046700	FALSE	1.09445e-05	4.9608	568	894	56	21031	RBM10,BTG2,CARHSP1,ALDH4A1,DFFA,SIDT2,LDHA,DIS3,SARM1,TYMP,PGM1,HNRNPA0,TAF15,EXOSC4,GIGYF2,DCPS,SUCLG1,CPEB3,DPYD,PRKCA,LRPPRC,EIF4A3,FXR1,DCP1A,PDE4C,ACOT7,NT5C3,SAMHD1,ELAC2,SETMAR,ZBTB7A,UNG,TBRG4,DCP1B,VPS54,MUS81,CNOT8,CDKN2A,EDC4,HK1,ENO2,EIF6,ZFP36L2,DCTPP1,PRKAA1,ENTPD5,RNASEH2B,ZHX2,GRSF1,NUDT18,NFE2L2,ZC3H12A,PDE7A,YTHDF2,OGDH,DNA2
GO:BP	DNA repair	GO:0006281	FALSE	1.51919e-05	4.81839	604	894	58	21031	TWIST1,BTG2,POLD2,RAD51L3,INO80C,PPP4R3B,TRAIP,MCM3,RRM2B,CDKN2D,DMAP1,FANCG,C1ORF112,SMC3,TAF5,EXD2,FANCC,HELQ,CLSPN,TERF2,C19ORF40,MCM4,SAMHD1,SETMAR,FAM111A,WRNIP1,CEP164,ZBTB7A,MORF4L1,RAD17,SFPQ,TP53,RFC3,DCLRE1A,POLD4,UNG,CDC7,ATXN3,SMARCA5,POLD1,XRCC1,INIP,RCHY1,ERCC2,MUS81,CDK1,EME1,ERCC4,ZSWIM7,RNASEH2B,HINFP,PCNA,TMEM161A,MSH5,PARPBP,TIMELESS,SSRP1,DNA2
GO:BP	programmed cell death	GO:0012501	FALSE	1.57247e-05	4.80342	1984	894	137	21031	SOD1,SOD2,GSTP1,RBM10,PLAGL1,WNT7A,SULF1,CXCL10,MSX1,HINT2,BCL2L11,WNK3,RASA1,DCC,APC,CCND2,TWIST1,BAG1,BTG2,SPG7,SIRT2,DNAJA3,BUB1B,DFFA,TRAIP,MTCH2,PTRH2,TGFB1,ING1,DIDO1,SIVA1,RRM2B,CDKN2D,RTN4,GSK3B,ACIN1,DMAP1,PELI3,MYBBP1A,SARM1,TNFAIP3,NAA15,CAST,AURKB,CKAP2,STAT5B,ELMO2,TRIM24,BUB1,BCL2L2-PABPN1,RB1CC1,ARF4,CASP6,NCK2,CDK5RAP3,PPM1F,RBCK1,PRKCA,GADD45B,FXR1,FNIP1,GSDMD,AEN,AMIGO2,CASP8AP2…
GO:BP	peptide metabolic process	GO:0006518	FALSE	1.59873e-05	4.79623	911	894	77	21031	SOD1,SOD2,GSTP1,BTG2,EIF4G3,IMMP2L,OAZ2,SHMT1,TYMS,DHPS,RTN4,UBA52,RPL36AL,CORIN,EIF4G1,SRBD1,GIGYF2,TACO1,NCK2,FARSA,GSTZ1,MIF4GD,CPEB3,MTIF2,RPUSD3,ELP2,CPEB2,LRPPRC,EIF4A3,PCIF1,FXR1,PTCD3,CDC123,TAPBP,RPS6,EIF4B,RPSA,MRPL12,NCL,RPLP2,MRPL55,MARS2,PRMT1,RPLP1,MKNK1,RCHY1,NDUFA7,SLC35A4,CNOT8,CLN5,DAPK3,MRPL44,EIF4G2,GSS,RPL29,MRPL18,EIF2AK2,EIF6,RPL15,DENR,EEF2,ZFP36L2,SOX4,EIF3A,MRPS9,NSUN3,R…
GO:BP	positive regulation of macromolecule metabolic process	GO:0010604	FALSE	1.73285e-05	4.76124	3420	894	210	21031	SOD1,EPS15,RBM10,PLAGL1,WNT7A,SULF1,ORM2,PPP2R3A,CXCL10,MSX1,BCL2L11,WNK3,APC,CCND2,TWIST1,BTG2,CHP1,SIRT2,EIF4G3,INO80C,DNAJA3,C11ORF48,OAZ2,TGFB1,G3BP1,ING1,CHTF8,ATF7,SLC25A37,BANP,RTN4,CLNS1A,GSK3B,DIS3,ZNF594,DMAP1,NFYA,CCNC,MYBBP1A,ZFP62,DLG4,PTGES3,TNFAIP3,PSMC3IP,PAF1,ACTG1,TRA2A,NAA15,HNRNPA0,TAF15,FRMD8,TAF5,ANKRD31,AURKB,CKAP2,STAT5B,USP21,TRIM24,ZNF143,EIF4G1,GIGYF2,RNFT1,DCPS,RB1CC1,…
GO:BP	positive regulation of metabolic process	GO:0009893	FALSE	1.96834e-05	4.7059	3711	894	224	21031	SOD1,SOD2,GSTP1,EPS15,RBM10,PLAGL1,WNT7A,SULF1,ORM2,PPP2R3A,CXCL10,MSX1,BCL2L11,WNK3,APC,CCND2,TWIST1,BTG2,CHP1,SIRT2,EIF4G3,INO80C,PPP4R3B,DNAJA3,C11ORF48,OAZ2,TGFB1,G3BP1,ING1,CHTF8,ATF7,SLC25A37,BANP,RTN4,CLNS1A,GSK3B,ELOVL6,DIS3,ZNF594,DMAP1,NFYA,PIP4K2C,CCNC,MYBBP1A,ZFP62,DLG4,PTGES3,TNFAIP3,PSMC3IP,PAF1,ACTG1,TRA2A,NAA15,HNRNPA0,TAF15,FRMD8,TAF5,ANKRD31,AURKB,CKAP2,STAT5B,USP21,TRIM24,ZNF14…
GO:BP	peptide biosynthetic process	GO:0043043	FALSE	2.08309e-05	4.68129	752	894	67	21031	BTG2,EIF4G3,OAZ2,SHMT1,TYMS,DHPS,UBA52,RPL36AL,EIF4G1,SRBD1,GIGYF2,TACO1,NCK2,FARSA,MIF4GD,CPEB3,MTIF2,RPUSD3,ELP2,CPEB2,LRPPRC,EIF4A3,PCIF1,FXR1,PTCD3,CDC123,RPS6,EIF4B,RPSA,MRPL12,NCL,RPLP2,MRPL55,MARS2,PRMT1,RPLP1,MKNK1,RCHY1,NDUFA7,SLC35A4,CNOT8,DAPK3,MRPL44,EIF4G2,GSS,RPL29,MRPL18,EIF2AK2,EIF6,RPL15,DENR,EEF2,ZFP36L2,SOX4,EIF3A,MRPS9,NSUN3,RPL26,EIF4A2,NFE2L2,SLBP,MTIF3,EIF1AD,YTHDF2,RPL18,R…
GO:BP	amide metabolic process	GO:0043603	FALSE	2.40133e-05	4.61955	1194	894	93	21031	SOD1,SOD2,GSTP1,BTG2,EIF4G3,IMMP2L,OAZ2,SHMT1,NAGK,TYMS,DHPS,GNE,RTN4,ELOVL6,UBA52,RPL36AL,COL4A3BP,CORIN,EIF4G1,SRBD1,GIGYF2,TACO1,NCK2,FARSA,GSTZ1,ASL,MIF4GD,SUCLG1,CPEB3,MTIF2,RPUSD3,ELP2,CPEB2,LRPPRC,EIF4A3,PCIF1,FXR1,PTCD3,NEU1,CDC123,TAPBP,RPS6,ACOT7,EIF4B,RPSA,MRPL12,NCL,RPLP2,MRPL55,MARS2,NAGS,PRMT1,RPLP1,MKNK1,TP53,ABHD4,RCHY1,NDUFA7,SLC35A4,CNOT8,CLN5,DAPK3,MRPL44,EIF4G2,GSS,RPL29,MRPL1…
GO:BP	translation	GO:0006412	FALSE	2.47343e-05	4.6067	723	894	65	21031	BTG2,EIF4G3,OAZ2,SHMT1,TYMS,DHPS,UBA52,RPL36AL,EIF4G1,SRBD1,GIGYF2,TACO1,NCK2,FARSA,MIF4GD,CPEB3,MTIF2,RPUSD3,ELP2,CPEB2,LRPPRC,EIF4A3,PCIF1,FXR1,PTCD3,CDC123,RPS6,EIF4B,RPSA,MRPL12,NCL,RPLP2,MRPL55,MARS2,PRMT1,RPLP1,MKNK1,RCHY1,NDUFA7,SLC35A4,CNOT8,DAPK3,MRPL44,EIF4G2,RPL29,MRPL18,EIF2AK2,EIF6,RPL15,DENR,EEF2,ZFP36L2,SOX4,EIF3A,MRPS9,NSUN3,RPL26,EIF4A2,SLBP,MTIF3,EIF1AD,YTHDF2,RPL18,RPS16,MRPL41
GO:BP	mitotic cell cycle phase transition	GO:0044772	FALSE	2.59747e-05	4.58545	432	894	46	21031	ABCB1,APC,CCND2,SIRT2,BUB1B,RBL2,TGFB1,RRM2B,CDKN2D,MTBP,AURKB,BUB1,EIF4G1,GIGYF2,CDK5RAP3,TTK,CCNB2,CLSPN,APPL1,PHB2,EZH2,FBXO31,RAD17,TP53,CDC14A,CDC7,KLHL22,ZFYVE19,INIP,ERCC2,CDKN2A,CDK1,CDC6,PINX1,WEE1,PTEN,ZFP36L2,SPC25,RPL26,CCNF,RNASEH2B,RB1,HINFP,NUF2,PSME2,CLASP2
GO:BP	organelle fission	GO:0048285	FALSE	3.40724e-05	4.4676	495	894	50	21031	L3MBTL1,MSX1,BCL2L11,APC,KIFC1,PEX11B,RAD51L3,SIRT2,CHMP5,BUB1B,TGFB1,SGOL1,NDEL1,PSMC3IP,SMC3,MTBP,ANKRD31,AURKB,BUB1,TUBG2,NUSAP1,MKI67,CHMP1B,TTK,CCNB2,SPAG5,PGAM5,MUL1,PHB2,NDE1,NCAPG,FIS1,CDC14A,TMEM135,KLHL22,SMARCA5,MUS81,DAPK3,CDK1,EME1,PINX1,PTEN,ERCC4,SPC25,CENPK,COX10,RB1,NUF2,MSH5,CLASP2
GO:BP	nucleobase-containing compound biosynthetic process	GO:0034654	FALSE	3.63012e-05	4.44008	4027	894	238	21031	SOD2,L3MBTL1,RBM10,PLAGL1,WNT7A,ZNF222,LRRC14,CXCL10,MSX1,TWIST1,BTG2,CHP1,POLD2,SIRT2,INO80C,ZNF641,GTF3C1,DNAJA3,C11ORF48,INTS10,RBL2,SHMT1,TGFB1,NDUFB11,ZNF394,CELSR2,CDCA7L,ING1,CHTF8,DIDO1,ATF7,SIVA1,RRM2B,ATXN1L,BANP,CDKN2D,TYMS,ZNF570,ZKSCAN5,OTUD7B,ELOVL6,ZNF594,NDUFV2,ZNF282,DMAP1,NFYA,NDUFS2,ZNF337,CCNC,MYBBP1A,ZFP62,PTGES3,TNFAIP3,PSMC3IP,PAF1,NAA15,TAF15,TAF5,PHF12,NDUFA9,AURKB,CKAP2,…
GO:BP	phosphorus metabolic process	GO:0006793	FALSE	4.24987e-05	4.37162	2596	894	167	21031	SOD1,GSTP1,INSRR,PPP2R3A,PCTK3,WNK3,APC,CCND2,CHP1,SIRT2,DNAJA3,BUB1B,MYADM,SLC35A3,RBL2,SHMT1,NDUFB11,MDH1,LDHA,NAGK,CLP1,RRM2B,CDKN2D,TYMS,GNE,GSK3B,ELOVL6,PNPLA6,NDUFV2,PIP4K2C,NDUFS2,DLG4,SARM1,TYMP,PTGES3,PGM1,SCYL3,PIGY,PIGP,DPM3,IMPA2,C1ORF112,GMPR,NDUFA9,AURKB,MAP3K8,BUB1,REXO2,EIF4G1,PLBD2,RB1CC1,BTRC,NDUFA2,NCK2,CDK5RAP3,TNNI3K,MINK1,UGDH,RAP2B,G6PC3,TTK,AAK1,SUCLG1,PPM1F,TRIM27,DPYD,EH…
GO:BP	apoptotic process	GO:0006915	FALSE	5.89324e-05	4.22965	1913	894	131	21031	SOD1,SOD2,GSTP1,RBM10,PLAGL1,WNT7A,SULF1,CXCL10,MSX1,HINT2,BCL2L11,WNK3,RASA1,DCC,APC,CCND2,TWIST1,BAG1,BTG2,SIRT2,DNAJA3,BUB1B,DFFA,TRAIP,MTCH2,PTRH2,TGFB1,DIDO1,SIVA1,RRM2B,CDKN2D,RTN4,GSK3B,ACIN1,DMAP1,PELI3,MYBBP1A,SARM1,TNFAIP3,NAA15,CAST,AURKB,CKAP2,STAT5B,ELMO2,TRIM24,BUB1,BCL2L2-PABPN1,RB1CC1,ARF4,CASP6,NCK2,CDK5RAP3,PPM1F,RBCK1,PRKCA,GADD45B,FXR1,FNIP1,AEN,CASP8AP2,NME3,RPS6,CCAR1,PDCD5,…
GO:BP	regulation of catabolic process	GO:0009894	FALSE	6.273e-05	4.20252	1026	894	82	21031	RBM10,PPP2R3A,APC,TWIST1,BTG2,SIRT2,CARHSP1,DFFA,OAZ2,BANP,GSK3B,DIS3,PIP4K2C,TNFAIP3,HNRNPA0,TAF15,EIF4G1,TPCN1,GIGYF2,RNFT1,DCPS,RB1CC1,BTRC,CAPNS1,ATP6V0A1,CDK5RAP3,TRIM27,CPEB3,PRKCA,USP33,LRPPRC,EIF4A3,FXR1,DCP1A,MTMR4,PHF20L1,NEDD4L,ZBTB7A,TP53,SGSM3,STX5,TBRG4,BSCL2,DCP1B,KLHL22,ATXN3,ATP6V1H,ATG5,RCHY1,UBXN1,ATP6V0D1,CNOT8,DAPK3,CDKN2A,EIF4G2,SNRNP70,RAB3GAP2,WDR24,PTEN,BAG2,EIF6,ERCC4,LR…
GO:BP	cellular nitrogen compound catabolic process	GO:0044270	FALSE	6.75622e-05	4.1703	567	894	54	21031	RBM10,BTG2,CARHSP1,DFFA,SIDT2,LDHA,DIS3,SARM1,TYMP,PGM1,HNRNPA0,TAF15,EXOSC4,GIGYF2,DCPS,SUCLG1,CPEB3,DPYD,PRKCA,LRPPRC,EIF4A3,FXR1,DCP1A,PDE4C,ACOT7,NT5C3,SAMHD1,ELAC2,SETMAR,ZBTB7A,UNG,TBRG4,DCP1B,VPS54,MUS81,CNOT8,CDKN2A,EDC4,HK1,ENO2,EIF6,ZFP36L2,DCTPP1,PRKAA1,ENTPD5,RNASEH2B,ZHX2,GRSF1,NUDT18,ZC3H12A,PDE7A,YTHDF2,OGDH,DNA2
GO:BP	organic cyclic compound catabolic process	GO:1901361	FALSE	7.60412e-05	4.11895	616	894	57	21031	RBM10,BTG2,CARHSP1,ALDH4A1,DFFA,SIDT2,LDHA,DIS3,SARM1,TYMP,PGM1,HNRNPA0,TAF15,EXOSC4,GIGYF2,DCPS,GSTZ1,SUCLG1,CPEB3,DPYD,PRKCA,LRPPRC,EIF4A3,FXR1,DCP1A,PDE4C,ACOT7,NT5C3,SAMHD1,ELAC2,SETMAR,ZBTB7A,UNG,TBRG4,DCP1B,VPS54,MUS81,CNOT8,CDKN2A,EDC4,HK1,ENO2,EIF6,ZFP36L2,DCTPP1,PRKAA1,ENTPD5,RNASEH2B,ZHX2,GRSF1,NUDT18,NFE2L2,ZC3H12A,PDE7A,YTHDF2,OGDH,DNA2
GO:BP	aromatic compound catabolic process	GO:0019439	FALSE	8.74383e-05	4.0583	587	894	55	21031	RBM10,BTG2,CARHSP1,DFFA,SIDT2,LDHA,DIS3,SARM1,TYMP,PGM1,HNRNPA0,TAF15,EXOSC4,GIGYF2,DCPS,GSTZ1,SUCLG1,CPEB3,DPYD,PRKCA,LRPPRC,EIF4A3,FXR1,DCP1A,PDE4C,ACOT7,NT5C3,SAMHD1,ELAC2,SETMAR,ZBTB7A,UNG,TBRG4,DCP1B,VPS54,MUS81,CNOT8,CDKN2A,EDC4,HK1,ENO2,EIF6,ZFP36L2,DCTPP1,PRKAA1,ENTPD5,RNASEH2B,ZHX2,GRSF1,NUDT18,ZC3H12A,PDE7A,YTHDF2,OGDH,DNA2
GO:BP	regulation of RNA metabolic process	GO:0051252	FALSE	0.000102147	3.99077	3763	894	223	21031	SOD2,L3MBTL1,RBM10,PLAGL1,WNT7A,ZNF222,LRRC14,CXCL10,MSX1,RASA1,TWIST1,BTG2,CHP1,SIRT2,INO80C,ZNF641,DNAJA3,CARHSP1,C11ORF48,INTS10,RBL2,TGFB1,ZNF394,CELSR2,CDCA7L,ING1,ATF7,SIVA1,ATXN1L,BANP,ZNF570,ZKSCAN5,OTUD7B,CLNS1A,DIS3,ACIN1,ZNF594,ZNF282,DMAP1,NFYA,ZNF337,CCNC,MYBBP1A,ZFP62,TNFAIP3,PSMC3IP,PAF1,TRA2A,NAA15,HNRNPA0,TAF15,TAF5,PHF12,AURKB,CKAP2,STAT5B,USP21,TRIM24,ZNF143,GIGYF2,DCPS,ARF4,BT…
GO:BP	protein modification by small protein conjugation or removal	GO:0070647	FALSE	0.000108486	3.96463	970	894	78	21031	CDC26,CHP1,JOSD1,DNAJA3,TRAIP,LZTR1,UBE3B,OTUD7B,KCTD21,GSK3B,PELI3,UBA52,TNFAIP3,FANCG,MTBP,HACE1,OTUD3,URM1,USP21,TRIM24,ANKRD9,RNFT1,BTRC,CDK5RAP3,HDAC7,TRIM27,KBTBD7,RBCK1,UBE2H,FANCC,UBOX5,USP33,DCUN1D4,PJA2,UBE2J1,ANAPC13,DCAF4,WSB1,CCAR1,MED11,PEF1,MUL1,TRIM45,NEDD4L,FBXO31,KLHDC2,KLHL22,ATXN3,ATG5,RCHY1,UBXN1,MED7,CDKN2A,SPOPL,PINX1,TRIM41,WDR24,YOD1,PTEN,USP18,E4F1,BAG2,LRSAM1,SOX4,SPRY2…
GO:BP	amide biosynthetic process	GO:0043604	FALSE	0.000119286	3.92341	887	894	73	21031	BTG2,EIF4G3,OAZ2,SHMT1,TYMS,DHPS,ELOVL6,UBA52,RPL36AL,EIF4G1,SRBD1,GIGYF2,TACO1,NCK2,FARSA,ASL,MIF4GD,CPEB3,MTIF2,RPUSD3,ELP2,CPEB2,LRPPRC,EIF4A3,PCIF1,FXR1,PTCD3,CDC123,RPS6,EIF4B,RPSA,MRPL12,NCL,RPLP2,MRPL55,MARS2,NAGS,PRMT1,RPLP1,MKNK1,RCHY1,NDUFA7,SLC35A4,CNOT8,DAPK3,MRPL44,EIF4G2,GSS,RPL29,MRPL18,EIF2AK2,EIF6,RPL15,DENR,EEF2,ZFP36L2,SOX4,EIF3A,MRPS9,NSUN3,NANP,PRKAA1,RPL26,EIF4A2,NFE2L2,SLBP…
GO:BP	negative regulation of mitotic cell cycle phase transition	GO:1901991	FALSE	0.00012893	3.88965	181	894	26	21031	APC,BUB1B,RBL2,AURKB,BUB1,GIGYF2,CDK5RAP3,TTK,CLSPN,EZH2,FBXO31,RAD17,TP53,KLHL22,ZFYVE19,INIP,CDK1,CDC6,PINX1,WEE1,PTEN,ZFP36L2,SPC25,RPL26,RB1,NUF2
GO:BP	mitotic cell cycle checkpoint signaling	GO:0007093	FALSE	0.00013346	3.87465	146	894	23	21031	APC,BUB1B,AURKB,BUB1,GIGYF2,CDK5RAP3,TTK,TIPIN,CLSPN,SETMAR,FBXO31,RAD17,TP53,KLHL22,ZFYVE19,INIP,MUS81,CDK1,EME1,CDC6,SPC25,RPL26,NUF2
GO:BP	protein ubiquitination	GO:0016567	FALSE	0.000144907	3.83891	774	894	66	21031	CDC26,CHP1,DNAJA3,TRAIP,LZTR1,UBE3B,KCTD21,GSK3B,PELI3,UBA52,TNFAIP3,FANCG,MTBP,HACE1,TRIM24,ANKRD9,RNFT1,BTRC,CDK5RAP3,TRIM27,KBTBD7,RBCK1,UBE2H,FANCC,UBOX5,PJA2,UBE2J1,ANAPC13,DCAF4,WSB1,CCAR1,MED11,PEF1,MUL1,TRIM45,NEDD4L,FBXO31,KLHDC2,KLHL22,ATG5,RCHY1,UBXN1,MED7,CDKN2A,SPOPL,PINX1,TRIM41,WDR24,PTEN,E4F1,BAG2,LRSAM1,SOX4,SPRY2,ITCH,ARRB2,APPBP2,CCNF,MED18,NFE2L2,BTBD1,CISH,RNF103,RNF40,CDK5,A…
GO:BP	positive regulation of cellular process	GO:0048522	FALSE	0.000149801	3.82448	5717	894	314	21031	SOD1,SOD2,GSTP1,RBM10,PLAGL1,WNT7A,SULF1,ORM2,GAB1,ABCB1,PPP2R3A,TMEM100,IFT172,CXCL10,MSX1,BCL2L11,WNK3,GLUD1,APC,CCND2,TWIST1,BTG2,CHP1,S100A6,SIRT2,EIF4G3,INO80C,PPP4R3B,DNAJA3,C11ORF48,MYADM,DFFA,OAZ2,MTCH2,PTRH2,AP2A1,TGFB1,CDCA7L,MYH10,G3BP1,ING1,CHTF8,ATF7,SLC25A37,SIVA1,NPHP4,NAGK,RRM2B,ATXN1L,BANP,DHPS,RTN4,CLNS1A,ZDHHC5,GSK3B,DIS3,ACIN1,NUMB,ZNF594,DMAP1,NFYA,PIP4K2C,UBL5,CCNC,MYBBP1A,Z…
GO:BP	phosphate-containing compound metabolic process	GO:0006796	FALSE	0.000175402	3.75597	2571	894	163	21031	SOD1,GSTP1,INSRR,PPP2R3A,PCTK3,WNK3,APC,CCND2,CHP1,SIRT2,DNAJA3,BUB1B,MYADM,RBL2,SHMT1,NDUFB11,MDH1,LDHA,NAGK,CLP1,RRM2B,CDKN2D,TYMS,GNE,GSK3B,ELOVL6,PNPLA6,NDUFV2,PIP4K2C,NDUFS2,DLG4,SARM1,TYMP,PTGES3,PGM1,SCYL3,PIGY,PIGP,DPM3,IMPA2,C1ORF112,GMPR,NDUFA9,AURKB,MAP3K8,BUB1,REXO2,EIF4G1,PLBD2,RB1CC1,BTRC,NDUFA2,NCK2,CDK5RAP3,TNNI3K,MINK1,RAP2B,G6PC3,TTK,AAK1,SUCLG1,PPM1F,TRIM27,DPYD,EHD4,PRKCA,FXR1…
GO:BP	cell cycle checkpoint signaling	GO:0000075	FALSE	0.000194489	3.71111	197	894	27	21031	APC,BUB1B,AURKB,BUB1,GIGYF2,CDK5RAP3,TTK,TIPIN,CLSPN,SETMAR,FBXO31,RAD17,TP53,KLHL22,ZFYVE19,INIP,MUS81,CDK1,EME1,CDC6,SPC25,RPL26,RNASEH2B,HINFP,NUF2,TIMELESS,DNA2
GO:BP	regulation of cellular catabolic process	GO:0031329	FALSE	0.000257791	3.58873	687	894	60	21031	RBM10,TWIST1,BTG2,SIRT2,CARHSP1,DFFA,GSK3B,DIS3,PIP4K2C,HNRNPA0,TAF15,EIF4G1,TPCN1,GIGYF2,DCPS,RB1CC1,CAPNS1,ATP6V0A1,TRIM27,CPEB3,PRKCA,USP33,LRPPRC,EIF4A3,FXR1,DCP1A,MTMR4,ZBTB7A,TP53,TBRG4,DCP1B,KLHL22,ATP6V1H,ATG5,ATP6V0D1,CNOT8,DAPK3,CDKN2A,EIF4G2,SNRNP70,RAB3GAP2,WDR24,EIF6,ERCC4,LRSAM1,SUPT5H,ZFP36L2,CISD1,ITPR1,PLEKHF1,ITCH,BCL2L1,PRKAA1,SNX33,GRSF1,CAPN1,ZC3H12A,YTHDF2,ADRB2,CDK5
GO:BP	protein transport	GO:0015031	FALSE	0.000307958	3.51151	1424	894	102	21031	EPS15,KPNA5,PARP11,GLUD1,CHP1,AP1G2,CHMP5,NXT1,OAZ2,MTCH2,SIDT2,AP2A1,TGFB1,MYH10,ING1,GSK3B,DMAP1,ARL8B,PEX5,NDEL1,USE1,BBS2,SEL1L,ARF4,SEC24A,SLU7,CHMP1B,PPM1F,RANBP3,IPO8,SAMM50,CCDC93,GSDMD,SLC10A7,UBE2J1,DUS4L,NUP50,APPL1,PSMD9,SYNRG,UNC119B,XPO4,PDCD5,FAF2,SEC31A,PEX7,LSG1,TRAM1,PHB2,LRRC8A,ANKRD27,TP53,LMAN2,COPB2,PEX26,STX5,HSPA9,UEVLD,RABIF,EHD3,AP2M1,VPS54,VPS45,CDKN2A,CDK1,SNX27,RAB3GA…
GO:BP	negative regulation of nitrogen compound metabolic process	GO:0051172	FALSE	0.000324593	3.48866	2202	894	143	21031	L3MBTL1,GSTP1,RBM10,PLAGL1,MSX1,HINT2,APC,TWIST1,BTG2,CHP1,SIRT2,ZNF641,DNAJA3,MYADM,DFFA,AP2A1,SHMT1,TGFB1,ING1,ATXN1L,BANP,CDKN2D,TYMS,RTN4,OTUD7B,GSK3B,ACIN1,ZNF282,DMAP1,ZNF337,MYBBP1A,PFDN4,TNFAIP3,PAF1,HNRNPA0,CAST,TAF15,PHF12,AURKB,TRIM24,EIF4G1,GIGYF2,BTRC,SETD5,NCK2,ZNF136,CDK5RAP3,HDAC7,FRY,PPM1F,TRIM27,CPEB3,CPEB2,LRPPRC,EIF4A3,PCIF1,FXR1,FNIP1,TIPIN,STRAP,ZNF318,ZBTB42,TERF2,SRSF7,CCA…
GO:BP	biological regulation	GO:0065007	FALSE	0.000501371	3.29984	12680	894	611	21031	SOD1,SOD2,L3MBTL1,GSTP1,EPS15,RBM10,PLAGL1,MEG3,WNT7A,SULF1,AQP5,ORM2,C1R,GAB1,INSRR,ABCB1,SLC9A7,CDC26,ZNF222,PPP2R3A,TMEM100,IFT172,LRRC14,CXCL10,MSX1,HINT2,PCTK3,BCL2L11,WNK3,GLUD1,OSTF1,RASA1,DCC,PLCZ1,APC,CCND2,TWIST1,BAG1,BTG2,CHP1,PEX11B,S100A6,SPG7,RAD51L3,SIRT2,EIF4G3,INO80C,IFT80,PPP4R3B,CHMP5,COX7A2L,ZNF641,DNAJA3,CARHSP1,C11ORF48,BUB1B,MYADM,DFFA,INTS10,OAZ2,TRAIP,LZTR1,MTCH2,WDR19,SI…
GO:BP	nuclear division	GO:0000280	FALSE	0.000525283	3.27961	447	894	44	21031	L3MBTL1,MSX1,BCL2L11,APC,KIFC1,RAD51L3,SIRT2,CHMP5,BUB1B,TGFB1,SGOL1,NDEL1,PSMC3IP,SMC3,MTBP,ANKRD31,AURKB,BUB1,TUBG2,NUSAP1,MKI67,CHMP1B,TTK,CCNB2,SPAG5,PHB2,NDE1,NCAPG,CDC14A,KLHL22,SMARCA5,MUS81,DAPK3,CDK1,EME1,PINX1,PTEN,ERCC4,SPC25,CENPK,RB1,NUF2,MSH5,CLASP2
GO:BP	positive regulation of cellular metabolic process	GO:0031325	FALSE	0.000559186	3.25244	3346	894	199	21031	SOD1,SOD2,GSTP1,RBM10,PLAGL1,WNT7A,SULF1,ORM2,CXCL10,MSX1,WNK3,CCND2,TWIST1,BTG2,CHP1,SIRT2,EIF4G3,INO80C,PPP4R3B,C11ORF48,TGFB1,G3BP1,ING1,CHTF8,ATF7,SLC25A37,BANP,RTN4,CLNS1A,GSK3B,DIS3,ZNF594,DMAP1,NFYA,PIP4K2C,CCNC,MYBBP1A,ZFP62,DLG4,PTGES3,PSMC3IP,PAF1,ACTG1,TRA2A,NAA15,HNRNPA0,TAF15,FRMD8,TAF5,ANKRD31,AURKB,CKAP2,STAT5B,USP21,TRIM24,ZNF143,EIF4G1,TPCN1,GIGYF2,DCPS,RB1CC1,ARF4,BTRC,UBTF,NCK2…
GO:BP	regulation of DNA replication	GO:0006275	FALSE	0.000571991	3.24261	123	894	20	21031	INO80C,CHTF8,MCM3,SMC3,ESCO1,TIPIN,MCM4,WRNIP1,POLE3,RAD17,TP53,RFC3,CDC7,WIZ,SMARCA5,CDK1,CDC6,PCNA,TIMELESS,DNA2
GO:BP	regulation of mRNA metabolic process	GO:1903311	FALSE	0.000581404	3.23552	302	894	34	21031	RBM10,BTG2,CARHSP1,CLNS1A,DIS3,ACIN1,PAF1,TRA2A,HNRNPA0,TAF15,GIGYF2,DCPS,CPEB3,PRKCA,EIF4A3,FXR1,DCP1A,RBM15B,SRSF7,NCL,SRSF10,ZBTB7A,TBRG4,RBMXL1,DCP1B,CNOT8,PTBP1,SNRNP70,SLTM,ZFP36L2,ZC3H12A,YTHDF2,HNRNPL,PTCD2
GO:BP	protein modification by small protein conjugation	GO:0032446	FALSE	0.000670862	3.17337	858	894	69	21031	CDC26,CHP1,DNAJA3,TRAIP,LZTR1,UBE3B,KCTD21,GSK3B,PELI3,UBA52,TNFAIP3,FANCG,MTBP,HACE1,URM1,TRIM24,ANKRD9,RNFT1,BTRC,CDK5RAP3,HDAC7,TRIM27,KBTBD7,RBCK1,UBE2H,FANCC,UBOX5,DCUN1D4,PJA2,UBE2J1,ANAPC13,DCAF4,WSB1,CCAR1,MED11,PEF1,MUL1,TRIM45,NEDD4L,FBXO31,KLHDC2,KLHL22,ATG5,RCHY1,UBXN1,MED7,CDKN2A,SPOPL,PINX1,TRIM41,WDR24,PTEN,E4F1,BAG2,LRSAM1,SOX4,SPRY2,ITCH,ARRB2,APPBP2,CCNF,MED18,NFE2L2,BTBD1,CISH,…
GO:BP	positive regulation of biological process	GO:0048518	FALSE	0.000781435	3.10711	6250	894	334	21031	SOD1,SOD2,GSTP1,EPS15,RBM10,PLAGL1,WNT7A,SULF1,ORM2,C1R,GAB1,ABCB1,PPP2R3A,TMEM100,IFT172,LRRC14,CXCL10,MSX1,BCL2L11,WNK3,GLUD1,APC,CCND2,TWIST1,BTG2,CHP1,S100A6,SIRT2,EIF4G3,INO80C,PPP4R3B,DNAJA3,C11ORF48,MYADM,DFFA,OAZ2,MTCH2,PTRH2,HACD3,AP2A1,TGFB1,CDCA7L,MYH10,G3BP1,ING1,VKORC1,CHTF8,ATF7,SLC25A37,SIVA1,NPHP4,NAGK,RRM2B,ATXN1L,BANP,DHPS,RTN4,CLNS1A,ZDHHC5,GSK3B,ELOVL6,DIS3,ACIN1,NUMB,ZNF594,D…
GO:BP	mitotic nuclear division	GO:0140014	FALSE	0.000859663	3.06567	279	894	32	21031	L3MBTL1,APC,KIFC1,SIRT2,CHMP5,BUB1B,TGFB1,NDEL1,SMC3,MTBP,AURKB,BUB1,TUBG2,NUSAP1,MKI67,CHMP1B,TTK,SPAG5,PHB2,NDE1,NCAPG,CDC14A,KLHL22,SMARCA5,DAPK3,CDK1,PINX1,SPC25,CENPK,RB1,NUF2,CLASP2
GO:BP	macromolecule metabolic process	GO:0043170	FALSE	0.00110907	2.95504	12170	894	588	21031	SOD1,SOD2,L3MBTL1,GSTP1,EPS15,RBM10,PLAGL1,MEG3,WNT7A,SULF1,ALG1,ORM2,C1R,PARP11,INSRR,CDC26,ZNF222,PPP2R3A,IFT172,LRRC14,CXCL10,MSX1,HINT2,PCTK3,BCL2L11,WNK3,RASA1,APC,CCND2,TWIST1,BAG1,BTG2,CHP1,POLD2,SNORD104,SPG7,RAD51L3,SIRT2,PPWD1,EIF4G3,INO80C,JOSD1,PPP4R3B,CHMP5,ZNF641,NXT1,GTF3C1,DNAJA3,CARHSP1,C11ORF48,MYADM,DFFA,IMMP2L,INTS10,OAZ2,TRAIP,LZTR1,GANC,SIDT2,PTRH2,RBL2,AP2A1,SHMT1,TGFB1,SNO…
GO:BP	intracellular protein transport	GO:0006886	FALSE	0.00123753	2.90745	686	894	58	21031	KPNA5,CHP1,AP1G2,NXT1,OAZ2,MTCH2,AP2A1,TGFB1,ING1,GSK3B,DMAP1,PEX5,NDEL1,SEL1L,ARF4,SEC24A,SLU7,RANBP3,IPO8,SAMM50,UBE2J1,DUS4L,NUP50,APPL1,SYNRG,XPO4,PDCD5,FAF2,SEC31A,PEX7,TRAM1,PHB2,TP53,COPB2,PEX26,STX5,HSPA9,AP2M1,VPS54,VPS45,CDKN2A,CDK1,SNX27,RAB3GAP2,MTCH1,HYAL2,YOD1,ANP32B,SNX33,SEC23IP,ARF6,APPBP2,TUBA1A,ZC3H12A,GRPEL2,CDK5,AP1M1,NUP188
GO:BP	small molecule metabolic process	GO:0044281	FALSE	0.00149581	2.82512	1813	894	120	21031	SOD1,GSTP1,ALG1,GLUD1,TWIST1,MTR,SIRT2,PPP4R3B,COQ10B,ALDH4A1,CBR4,CYP2U1,SLC35A3,HACD3,SHMT1,NDUFB11,VKORC1,MDH1,LDHA,NAGK,RRM2B,TYMS,GNE,ELOVL6,NDUFV2,ESD,NDUFS2,ALG14,SARM1,TYMP,PEX5,PTGES3,PGM1,DPM3,IMPA2,ACAD10,GMPR,NDUFA9,CD320,STAT5B,REXO2,ICMT,NDUFA2,FASN,PNKD,GSTZ1,ASL,UGDH,G6PC3,SUCLG1,DPYD,NIT2,HDLBP,ECHS1,SLC19A2,PPP1R3E,ALG8,NDUFB5,N6AMT1,OSBPL2,PDE4C,NME3,ACOT7,NT5C3,SAMHD1,PNPLA8,P…
GO:BP	carbohydrate derivative metabolic process	GO:1901135	FALSE	0.00165142	2.78214	1091	894	81	21031	SULF1,ALG1,CHP1,CBR4,GANC,SLC35A3,AP2A1,SHMT1,NDUFB11,LDHA,NAGK,RRM2B,TYMS,GNE,ELOVL6,NDUFV2,NDUFS2,ALG14,TYMP,PGM1,PIGY,PIGP,DPM3,NDUFA9,HS3ST3B1,ICMT,NDUFA2,HYAL3,UGDH,G6PC3,SUCLG1,DPYD,ST8SIA1,SLC10A7,NEU1,ALG8,UBE2J1,NDUFB5,PDE4C,NME3,ACOT7,NT5C3,SAMHD1,GANAB,SLC35C1,AATF,MTHFD1,ZBTB7A,FIS1,GPD1L,TP53,UNG,NDUFB3,NDUFA7,STT3A,XYLB,FUT8,GK5,HK1,GNS,HYAL2,ENO2,SAPS3,EIF6,PGLS,PIGT,DCTPP1,NANP,PR…
GO:BP	response to stress	GO:0006950	FALSE	0.00165659	2.78078	3855	894	221	21031	SOD1,SOD2,GSTP1,WNT7A,AQP5,ORM2,C1R,ABCB1,LRRC14,CXCL10,MSX1,BCL2L11,WNK3,APC,TWIST1,BTG2,MTR,POLD2,RAD51L3,SIRT2,INO80C,PPP4R3B,CHMP5,DNAJA3,IMMP2L,TRAIP,TGFB1,G3BP1,VKORC1,NAGK,MCM3,RRM2B,CDKN2D,RTN4,ZDHHC5,GSK3B,RHBDD2,DMAP1,ZFYVE1,PELI3,NDUFS2,ARL8B,MYBBP1A,SARM1,PEX5,TNFAIP3,FANCG,SCYL3,ACTG1,HNRNPA0,C1ORF112,SMC3,TAF5,COL4A3BP,GMPR,AURKB,EXOSC4,STAT5B,SEL1L,EXD2,PYROXD1,EIF4G1,CSRP1,GIGYF2,…
GO:BP	protein localization to organelle	GO:0033365	FALSE	0.00183003	2.73754	1184	894	86	21031	KPNA5,MSX1,APC,CHP1,IFT80,BUB1B,IMMP2L,MTCH2,WDR19,TGFB1,ING1,NPHP4,BANP,RTN4,OTUD7B,ZDHHC5,GSK3B,TOMM34,DMAP1,LMBRD1,UBL5,DLG4,SARM1,PEX5,TNFAIP3,PAF1,TCTN2,MTBP,BBS2,AURKB,ARF4,CDK5RAP3,TTK,IPO8,SAMM50,SPAG5,DCP1A,NUP50,TERF2,APPL1,PDCD5,VRK1,PEX7,TRAM1,PHB2,EZH2,ZBTB7A,HIST1H2BJ,SRP14,FIS1,YWHAZ,MFN2,TP53,PEX26,NF2,VPS54,CDKN2A,CDK1,HK1,NVL,RAB3GAP2,RAP1A,PINX1,MTCH1,HYAL2,TULP3,CCT2,BBIP1,LRS…
GO:BP	regulation of cellular biosynthetic process	GO:0031326	FALSE	0.00211861	2.67395	5781	894	310	21031	SOD1,SOD2,L3MBTL1,GSTP1,RBM10,PLAGL1,MEG3,WNT7A,SULF1,ORM2,ZNF222,LRRC14,CXCL10,MSX1,TWIST1,BTG2,CHP1,SIRT2,EIF4G3,INO80C,PPP4R3B,ZNF641,DNAJA3,CARHSP1,C11ORF48,MYADM,INTS10,TRAIP,PTRH2,RBL2,AP2A1,SHMT1,TGFB1,ZNF394,CELSR2,CDCA7L,G3BP1,ING1,CHTF8,ATF7,SLC25A37,SIVA1,CLP1,ATXN1L,BANP,TYMS,ZNF570,RTN4,ZKSCAN5,OTUD7B,CLNS1A,GSK3B,DIS3,ACIN1,PRMT7,ZNF594,ZNF282,DMAP1,NFYA,ZNF337,CCNC,MYBBP1A,ZFP62,PT…
GO:BP	DNA strand elongation involved in DNA replication	GO:0006271	FALSE	0.00278247	2.55557	15	894	7	21031	POLD2,MCM3,MCM4,POLE3,RFC3,PCNA,DNA2
GO:BP	negative regulation of signal transduction	GO:0009968	TRUE	0.00298911	2.52446	1290	894	91	21031	SOD2,GSTP1,SULF1,PPP2R3A,IFT172,LRRC14,APC,TWIST1,CHP1,SIRT2,IFT80,DNAJA3,MYADM,TRAIP,LZTR1,G3BP1,ING1,NPHP4,RRM2B,CDKN2D,OTUD7B,KCTD21,GSK3B,PELI3,PIP4K2C,CCNC,SARM1,TNFAIP3,FRMD8,OTUD3,AURKB,GIGYF2,BCL2L2-PABPN1,RB1CC1,BTRC,NCK2,CDK5RAP3,HDAC7,KBTBD7,STMN1,RASA2,FNIP1,STRAP,ARHGAP12,MTMR4,APPL1,GPATCH3,SAMHD1,NCL,SLC35C1,AATF,CTNNBIP1,MUL1,PHB2,EZH2,ZBTB7A,HIST1H2BJ,PPM1B,PRMT1,GPD1L,IGF1R,YWHA…
GO:BP	positive regulation of nucleobase-containing compound metabolic process	GO:0045935	FALSE	0.00300688	2.52188	2052	894	131	21031	PLAGL1,WNT7A,CXCL10,MSX1,TWIST1,BTG2,SIRT2,INO80C,C11ORF48,TGFB1,ING1,CHTF8,ATF7,BANP,CLNS1A,DIS3,ZNF594,DMAP1,NFYA,CCNC,MYBBP1A,ZFP62,PTGES3,PSMC3IP,PAF1,TRA2A,NAA15,TAF15,TAF5,ANKRD31,AURKB,CKAP2,STAT5B,USP21,TRIM24,ZNF143,GIGYF2,DCPS,ARF4,BTRC,UBTF,NCK2,CDK5RAP3,TRIM27,CPEB3,RBCK1,HELQ,FXR1,DCP1A,ZNF318,TERF2,PSMD9,GPATCH3,CCAR1,MRPL12,NCL,MED11,SETMAR,ZFP90,ZNF639,SIX5,AATF,CHCHD2,ELL,TFCP2,I…
GO:BP	protein catabolic process	GO:0030163	FALSE	0.00341538	2.46656	968	894	73	21031	CDC26,PPP2R3A,APC,SIRT2,CHMP5,OAZ2,UBE3B,BANP,KCTD21,GSK3B,UBA52,TNFAIP3,USE1,HACE1,SEL1L,TRIM24,ANKRD9,RNFT1,BTRC,CDK5RAP3,CHMP1B,KBTBD7,RBCK1,UBE2H,USP33,PJA2,UBE2J1,PCYOX1L,ANAPC13,PSMB1,PSMD9,CCAR1,FAF2,PHF20L1,TRIM45,NEDD4L,FBXO31,KLHDC2,SGSM3,STX5,DNAJB12,KLHL22,ATXN3,ATG5,PSMB9,RCHY1,UBXN1,CLN5,CDKN2A,SPOPL,SNRNP70,YOD1,PTEN,PSMA5,SAPS3,BAG2,LRSAM1,PSMA7,TMEM106B,PSMA2,ITCH,PSMD7,ARRB2,SNX…
GO:BP	regulation of biosynthetic process	GO:0009889	FALSE	0.00358285	2.44577	5813	894	310	21031	SOD1,SOD2,L3MBTL1,GSTP1,RBM10,PLAGL1,MEG3,WNT7A,SULF1,ORM2,ZNF222,LRRC14,CXCL10,MSX1,TWIST1,BTG2,CHP1,SIRT2,EIF4G3,INO80C,PPP4R3B,ZNF641,DNAJA3,CARHSP1,C11ORF48,MYADM,INTS10,TRAIP,PTRH2,RBL2,AP2A1,SHMT1,TGFB1,ZNF394,CELSR2,CDCA7L,G3BP1,ING1,CHTF8,ATF7,SLC25A37,SIVA1,CLP1,ATXN1L,BANP,TYMS,ZNF570,RTN4,ZKSCAN5,OTUD7B,CLNS1A,GSK3B,DIS3,ACIN1,PRMT7,ZNF594,ZNF282,DMAP1,NFYA,ZNF337,CCNC,MYBBP1A,ZFP62,PT…
GO:BP	regulation of biological process	GO:0050789	FALSE	0.00423571	2.37307	12287	894	589	21031	SOD1,SOD2,L3MBTL1,GSTP1,EPS15,RBM10,PLAGL1,MEG3,WNT7A,SULF1,ORM2,C1R,GAB1,INSRR,ABCB1,SLC9A7,CDC26,ZNF222,PPP2R3A,TMEM100,IFT172,LRRC14,CXCL10,MSX1,HINT2,PCTK3,BCL2L11,WNK3,GLUD1,OSTF1,RASA1,DCC,PLCZ1,APC,CCND2,TWIST1,BAG1,BTG2,CHP1,PEX11B,S100A6,RAD51L3,SIRT2,EIF4G3,INO80C,IFT80,PPP4R3B,CHMP5,COX7A2L,ZNF641,DNAJA3,CARHSP1,C11ORF48,BUB1B,MYADM,DFFA,INTS10,OAZ2,TRAIP,LZTR1,MTCH2,WDR19,SIDT2,PTRH2,…
GO:BP	DNA-templated transcription	GO:0006351	FALSE	0.00431491	2.36503	3569	894	205	21031	SOD2,L3MBTL1,RBM10,PLAGL1,WNT7A,ZNF222,LRRC14,CXCL10,MSX1,TWIST1,BTG2,CHP1,SIRT2,INO80C,ZNF641,GTF3C1,DNAJA3,C11ORF48,INTS10,RBL2,TGFB1,ZNF394,CELSR2,CDCA7L,ING1,DIDO1,ATF7,SIVA1,ATXN1L,BANP,ZNF570,ZKSCAN5,OTUD7B,ZNF594,ZNF282,DMAP1,NFYA,ZNF337,CCNC,MYBBP1A,ZFP62,TNFAIP3,PSMC3IP,PAF1,NAA15,TAF15,TAF5,PHF12,AURKB,CKAP2,STAT5B,USP21,TRIM24,ZNF143,SRBD1,ARF4,BTRC,EWSR1,SETD5,ZNF391,ZNF74,ZNF501,UBTF…
GO:BP	generation of precursor metabolites and energy	GO:0006091	FALSE	0.00435878	2.36064	515	894	46	21031	SOD2,UQCRC1,COX7A2L,COQ10B,ALDH4A1,IMMP2L,NDUFB11,MDH1,LDHA,GSK3B,NDUFV2,NDUFS2,MYBBP1A,PTGES3,PGM1,NDUFA9,NDUFA2,SUCLG1,PPP1R3E,NDUFB5,PPP1CC,CHCHD2,MDH1B,PHB2,ZBTB7A,TP53,NDUFB3,SLC37A4,TMEM135,VPS54,NDUFA7,XYLB,CDK1,HK1,ENO2,AACS,EIF6,SLC27A5,ETFDH,PGLS,CISD1,PRKAA1,COX10,IDH3B,OGDH,NDUFS8
GO:BP	localization	GO:0051179	FALSE	0.004515	2.34534	5520	894	296	21031	SOD1,GSTP1,EPS15,WNT7A,KPNA5,AQP5,DYNC1I1,PARP11,ABCB1,SLC9A7,IFT172,CXCL10,MSX1,BCL2L11,WNK3,GLUD1,PLCZ1,APC,CHP1,KIFC1,S100A6,SPG7,SIRT2,UQCRC1,IFT80,AP1G2,CHMP5,COX7A2L,NXT1,DNAJA3,BUB1B,MYADM,IMMP2L,OAZ2,MTCH2,WDR19,SIDT2,SLC35A3,AP2A1,TGFB1,CELSR2,MYH10,TSPAN33,ING1,SLC25A37,SLC38A10,SIVA1,NPHP4,BANP,RTN4,OTUD7B,CLNS1A,ZDHHC5,GSK3B,NUMB,SGOL1,TOMM34,DMAP1,ZFYVE1,TEX2,LMBRD1,ARL8B,UBL5,DLG4,S…
GO:BP	regulation of macromolecule biosynthetic process	GO:0010556	FALSE	0.00470266	2.32766	5654	894	302	21031	SOD1,SOD2,L3MBTL1,GSTP1,RBM10,PLAGL1,MEG3,WNT7A,SULF1,ORM2,ZNF222,LRRC14,CXCL10,MSX1,TWIST1,BTG2,CHP1,SIRT2,EIF4G3,INO80C,ZNF641,DNAJA3,CARHSP1,C11ORF48,MYADM,INTS10,TRAIP,PTRH2,RBL2,AP2A1,SHMT1,TGFB1,ZNF394,CELSR2,CDCA7L,G3BP1,ING1,CHTF8,ATF7,SLC25A37,SIVA1,CLP1,ATXN1L,BANP,TYMS,ZNF570,RTN4,ZKSCAN5,OTUD7B,CLNS1A,GSK3B,DIS3,ACIN1,PRMT7,ZNF594,ZNF282,DMAP1,NFYA,ZNF337,CCNC,MYBBP1A,ZFP62,PTGES3,TNF…
GO:BP	regulation of protein localization	GO:0032880	FALSE	0.00487132	2.31235	889	894	68	21031	WNT7A,WNK3,GLUD1,APC,CHP1,OAZ2,SIDT2,TGFB1,CELSR2,MYH10,RTN4,OTUD7B,ZDHHC5,GSK3B,NUMB,DMAP1,UBL5,NDEL1,EIF4G1,SEC24A,CDK5RAP3,AAK1,PPM1F,UBE2J1,APPL1,PSMD9,XPO4,PDCD5,VRK1,NEDD4L,LRRC8A,FIS1,GPD1L,YWHAZ,NF2,AP2M1,EPB41,CDKN2A,CDK1,NVL,RAP1A,PINX1,CNST,HYAL2,YOD1,CCT2,AACS,ANKRD13A,SOX4,ANP32B,ORAI1,ITPR1,BCL2L1,PRKAA1,RAP1GDS1,SNX33,ARF6,IL12A,SERGEF,LZTFL1,ZC3H12A,RAB11B,DVL1,DNAJB6,ATP2C1,NETO2…
GO:BP	regulation of amide metabolic process	GO:0034248	FALSE	0.00522958	2.28153	439	894	41	21031	BTG2,EIF4G3,SHMT1,TYMS,RTN4,EIF4G1,GIGYF2,TACO1,NCK2,MIF4GD,CPEB3,MTIF2,RPUSD3,ELP2,CPEB2,LRPPRC,EIF4A3,PCIF1,FXR1,PTCD3,CDC123,EIF4B,NCL,PRMT1,MKNK1,TP53,SLC35A4,CNOT8,DAPK3,EIF4G2,EIF2AK2,EIF6,EEF2,ZFP36L2,SOX4,NSUN3,PRKAA1,RPL26,EIF4A2,NFE2L2,YTHDF2
GO:BP	RNA biosynthetic process	GO:0032774	FALSE	0.00535397	2.27132	3601	894	206	21031	SOD2,L3MBTL1,RBM10,PLAGL1,WNT7A,ZNF222,LRRC14,CXCL10,MSX1,TWIST1,BTG2,CHP1,SIRT2,INO80C,ZNF641,GTF3C1,DNAJA3,C11ORF48,INTS10,RBL2,TGFB1,ZNF394,CELSR2,CDCA7L,ING1,DIDO1,ATF7,SIVA1,ATXN1L,BANP,ZNF570,ZKSCAN5,OTUD7B,ZNF594,ZNF282,DMAP1,NFYA,ZNF337,CCNC,MYBBP1A,ZFP62,TNFAIP3,PSMC3IP,PAF1,NAA15,TAF15,TAF5,PHF12,AURKB,CKAP2,STAT5B,USP21,TRIM24,ZNF143,SRBD1,ARF4,BTRC,EWSR1,SETD5,ZNF391,ZNF74,ZNF501,UBTF…
GO:BP	response to oxidative stress	GO:0006979	FALSE	0.00538236	2.26903	393	894	38	21031	SOD1,SOD2,GSTP1,SIRT2,RRM2B,NDUFS2,PEX5,TNFAIP3,PYROXD1,FANCC,CPEB2,PNPLA8,CHCHD2,EZH2,FOSL1,TP53,PYCR2,PRDX5,XRCC1,GCH1,ERCC2,FUT8,CDK1,GSS,MSRB2,STK24,HYAL2,ETFDH,TXNRD1,PRKAA1,ERMP1,PCNA,NFE2L2,TMEM161A,ZC3H12A,NR4A2,GPX4,NDUFS8
GO:BP	regulation of translation	GO:0006417	FALSE	0.00547647	2.2615	378	894	37	21031	BTG2,EIF4G3,SHMT1,TYMS,EIF4G1,GIGYF2,TACO1,NCK2,MIF4GD,CPEB3,MTIF2,RPUSD3,ELP2,CPEB2,LRPPRC,EIF4A3,PCIF1,FXR1,PTCD3,CDC123,EIF4B,NCL,PRMT1,MKNK1,SLC35A4,CNOT8,DAPK3,EIF4G2,EIF2AK2,EIF6,EEF2,ZFP36L2,SOX4,NSUN3,RPL26,EIF4A2,YTHDF2
GO:BP	chromosome organization	GO:0051276	FALSE	0.00564442	2.24838	635	894	53	21031	APC,KIFC1,RAD51L3,SIRT2,INO80C,CHMP5,BUB1B,G3BP1,CHTF8,MCM3,ACIN1,SGOL1,PTGES3,PSMC3IP,SMC3,ANKRD31,AURKB,ESCO1,CENPV,BUB1,TUBG2,NUSAP1,CHMP1B,TTK,HELQ,SPAG5,TERF2,MCM4,SETMAR,WRNIP1,PHB2,EZH2,NCAPG,TP53,RFC3,KLHL22,SMARCA5,XRCC1,ERCC2,CDK1,CDC6,PINX1,CCT2,ERCC4,SPC25,CENPK,RB1,PCNA,NUF2,MSH5,CLASP2,SUGT1,DNA2
GO:BP	chromosome segregation	GO:0007059	FALSE	0.00574035	2.24106	425	894	40	21031	APC,KIFC1,SIRT2,CHMP5,BUB1B,SGOL1,ARL8B,NDEL1,PSMC3IP,C1ORF112,SMC3,ANKRD31,AURKB,BUB1,HAUS8,TUBG2,NUSAP1,MKI67,CHMP1B,TTK,CCNB2,TUBB,SPAG5,NDE1,NCAPG,CENPM,KLHL22,SMARCA5,ERCC2,CDK1,CDC6,PINX1,PTEN,SPC25,CENPK,MAP1S,RB1,NUF2,MSH5,CLASP2
GO:BP	carbohydrate derivative catabolic process	GO:1901136	FALSE	0.00619156	2.2082	262	894	29	21031	LDHA,NAGK,TYMP,PGM1,HYAL3,SUCLG1,DPYD,NEU1,PDE4C,ACOT7,NT5C3,SAMHD1,ZBTB7A,GPD1L,UNG,HK1,GNS,HYAL2,ENO2,SAPS3,EIF6,DCTPP1,PRKAA1,ENTPD5,NUDT18,PDE7A,NEU3,OGDH,STT3B
GO:BP	positive regulation of protein localization	GO:1903829	FALSE	0.00634549	2.19753	490	894	44	21031	WNT7A,WNK3,GLUD1,APC,CHP1,OAZ2,TGFB1,MYH10,RTN4,ZDHHC5,GSK3B,DMAP1,UBL5,EIF4G1,SEC24A,CDK5RAP3,PSMD9,XPO4,PDCD5,VRK1,LRRC8A,FIS1,GPD1L,NF2,EPB41,CDKN2A,CDK1,PINX1,CNST,HYAL2,CCT2,AACS,SOX4,ANP32B,ORAI1,ITPR1,PRKAA1,SNX33,ARF6,ZC3H12A,DVL1,ATP2C1,CDK5,ARIH2
GO:BP	DNA-templated DNA replication maintenance of fidelity	GO:0045005	FALSE	0.00764254	2.11676	56	894	12	21031	TRAIP,EXD2,TIPIN,SAMHD1,SETMAR,FAM111A,POLD1,MUS81,EME1,PCNA,TIMELESS,DNA2
GO:BP	small molecule biosynthetic process	GO:0044283	FALSE	0.00781945	2.10682	592	894	50	21031	SOD1,GSTP1,GLUD1,MTR,SIRT2,PPP4R3B,COQ10B,CBR4,HACD3,SHMT1,MDH1,ELOVL6,PTGES3,PGM1,IMPA2,NDUFA9,FASN,ASL,UGDH,G6PC3,DPYD,SLC19A2,OSBPL2,ACOT7,PNPLA8,MTHFD1,NAGS,FDFT1,CYB5R3,SLC37A4,PYCR2,GCH1,LSS,ENO2,AACS,EIF6,ERLIN2,GFI1,SLC27A5,IP6K1,MTHFD1L,NANP,PRKAA1,DHDDS,FABP5,HSD17B8,CHST12,COQ3,STARD3,GPX4
GO:BP	regulation of cellular process	GO:0050794	FALSE	0.00921882	2.03532	11738	894	564	21031	SOD1,SOD2,L3MBTL1,GSTP1,EPS15,RBM10,PLAGL1,MEG3,WNT7A,SULF1,ORM2,GAB1,INSRR,ABCB1,CDC26,ZNF222,PPP2R3A,TMEM100,IFT172,LRRC14,CXCL10,MSX1,PCTK3,BCL2L11,WNK3,GLUD1,OSTF1,RASA1,DCC,PLCZ1,APC,CCND2,TWIST1,BAG1,BTG2,CHP1,PEX11B,S100A6,RAD51L3,SIRT2,EIF4G3,INO80C,IFT80,PPP4R3B,CHMP5,COX7A2L,ZNF641,DNAJA3,CARHSP1,C11ORF48,BUB1B,MYADM,DFFA,INTS10,OAZ2,TRAIP,LZTR1,MTCH2,WDR19,SIDT2,PTRH2,HACD3,RBL2,AP2A1,…
GO:BP	regulation of protein metabolic process	GO:0051246	FALSE	0.0104475	1.98099	2102	894	131	21031	SOD1,GSTP1,WNT7A,PPP2R3A,HINT2,BCL2L11,WNK3,APC,CCND2,BTG2,CHP1,SIRT2,EIF4G3,DNAJA3,MYADM,OAZ2,SHMT1,SLC25A37,BANP,CDKN2D,TYMS,RTN4,GSK3B,DLG4,PFDN4,TNFAIP3,C1ORF112,CAST,MTBP,AURKB,EIF4G1,GIGYF2,RNFT1,TACO1,RB1CC1,BTRC,NCK2,CDK5RAP3,MIF4GD,RAP2B,FRY,PPM1F,TRIM27,CPEB3,MTIF2,RPUSD3,EHD4,ELP2,CPEB2,LRPPRC,EIF4A3,PCIF1,DCUN1D4,FXR1,FNIP1,PTCD3,CDC123,CLSPN,EIF4B,NCL,PDCD5,PEF1,AATF,TNK2,PHF20L1,MUL…
GO:BP	negative regulation of NF-kappaB transcription factor activity	GO:0032088	TRUE	0.0109808	1.95937	78	894	14	21031	LRRC14,CHP1,DNAJA3,SIVA1,TNFAIP3,CDK5RAP3,RBCK1,ANXA4,CDKN2A,GFI1,ITCH,ARRB2,ZC3H12A,MTURN
GO:BP	nitrogen compound transport	GO:0071705	FALSE	0.0121121	1.91678	1911	894	121	21031	EPS15,KPNA5,PARP11,ABCB1,GLUD1,CHP1,AP1G2,CHMP5,NXT1,OAZ2,MTCH2,SIDT2,SLC35A3,AP2A1,TGFB1,MYH10,ING1,SLC38A10,GSK3B,DMAP1,ARL8B,PEX5,NDEL1,USE1,COL4A3BP,BBS2,CD320,SEL1L,AGFG1,PGRMC2,ARF4,SEC24A,SLU7,CHMP1B,PPM1F,RANBP3,IPO8,SAMM50,LRPPRC,EIF4A3,CCDC93,GSDMD,SLC10A7,SLC19A2,UBE2J1,DUS4L,NUP50,RBM15B,APPL1,PSMD9,SYNRG,SRSF7,UNC119B,XPO4,PDCD5,SLC35C1,FAF2,SEC31A,PEX7,LSG1,TRAM1,PHB2,LRRC8A,ANKRD27…
GO:BP	regulation of programmed cell death	GO:0043067	FALSE	0.0125006	1.90307	1506	894	100	21031	SOD1,SOD2,GSTP1,RBM10,WNT7A,CXCL10,MSX1,BCL2L11,WNK3,RASA1,APC,CCND2,TWIST1,BAG1,BTG2,SIRT2,DNAJA3,DFFA,MTCH2,PTRH2,TGFB1,ING1,RRM2B,CDKN2D,RTN4,GSK3B,ACIN1,DMAP1,PELI3,MYBBP1A,SARM1,TNFAIP3,NAA15,CAST,AURKB,STAT5B,TRIM24,BCL2L2-PABPN1,RB1CC1,ARF4,CASP6,NCK2,RBCK1,PRKCA,GADD45B,FNIP1,AMIGO2,RPS6,CCAR1,PDCD5,HS1BP3,ANXA4,AATF,PHB2,CAMK2D,NAA38,ZBTB7A,MORF4L1,FIS1,IGF1R,FOSL1,SFPQ,YWHAZ,MFN2,TP53,U…
GO:BP	cellular respiration	GO:0045333	FALSE	0.0136588	1.86459	244	894	27	21031	SOD2,UQCRC1,COX7A2L,COQ10B,IMMP2L,NDUFB11,MDH1,NDUFV2,NDUFS2,MYBBP1A,NDUFA9,NDUFA2,SUCLG1,NDUFB5,CHCHD2,MDH1B,NDUFB3,TMEM135,VPS54,NDUFA7,CDK1,ETFDH,CISD1,COX10,IDH3B,OGDH,NDUFS8
GO:BP	regulation of DNA-templated transcription	GO:0006355	FALSE	0.0150468	1.82256	3446	894	196	21031	SOD2,L3MBTL1,RBM10,PLAGL1,WNT7A,ZNF222,LRRC14,CXCL10,MSX1,TWIST1,BTG2,CHP1,SIRT2,INO80C,ZNF641,DNAJA3,C11ORF48,INTS10,RBL2,TGFB1,ZNF394,CELSR2,CDCA7L,ING1,ATF7,SIVA1,ATXN1L,BANP,ZNF570,ZKSCAN5,OTUD7B,ZNF594,ZNF282,DMAP1,NFYA,ZNF337,CCNC,MYBBP1A,ZFP62,TNFAIP3,PSMC3IP,PAF1,NAA15,TAF15,TAF5,PHF12,AURKB,CKAP2,STAT5B,USP21,TRIM24,ZNF143,ARF4,BTRC,EWSR1,SETD5,ZNF391,ZNF74,ZNF501,UBTF,NCK2,ZNF136,CDK5RA…
GO:BP	energy derivation by oxidation of organic compounds	GO:0015980	FALSE	0.0166824	1.77774	335	894	33	21031	SOD2,UQCRC1,COX7A2L,COQ10B,IMMP2L,NDUFB11,MDH1,GSK3B,NDUFV2,NDUFS2,MYBBP1A,PTGES3,NDUFA9,NDUFA2,SUCLG1,PPP1R3E,NDUFB5,PPP1CC,CHCHD2,MDH1B,TP53,NDUFB3,SLC37A4,TMEM135,VPS54,NDUFA7,CDK1,ETFDH,CISD1,COX10,IDH3B,OGDH,NDUFS8
GO:BP	regulation of apoptotic process	GO:0042981	FALSE	0.018627	1.72986	1463	894	97	21031	SOD1,SOD2,GSTP1,RBM10,WNT7A,CXCL10,MSX1,BCL2L11,WNK3,RASA1,APC,CCND2,TWIST1,BAG1,BTG2,SIRT2,DNAJA3,DFFA,MTCH2,PTRH2,TGFB1,RRM2B,CDKN2D,RTN4,GSK3B,ACIN1,DMAP1,PELI3,MYBBP1A,SARM1,TNFAIP3,NAA15,CAST,AURKB,STAT5B,TRIM24,BCL2L2-PABPN1,RB1CC1,ARF4,CASP6,NCK2,RBCK1,PRKCA,GADD45B,FNIP1,RPS6,CCAR1,PDCD5,HS1BP3,ANXA4,AATF,PHB2,CAMK2D,NAA38,ZBTB7A,MORF4L1,FIS1,IGF1R,FOSL1,SFPQ,YWHAZ,MFN2,TP53,UNG,HSPA9,CDK…
GO:BP	mitochondrion organization	GO:0007005	FALSE	0.0189635	1.72208	495	894	43	21031	SOD2,BCL2L11,SPG7,COX7A2L,DNAJA3,IMMP2L,MTCH2,NDUFB11,SIVA1,RRM2B,GSK3B,NDUFS2,TYMP,PEX5,FANCG,NDUFA9,TACO1,RB1CC1,NDUFA2,SAMM50,NDUFB5,PGAM5,PDCD5,CHCHD2,MUL1,PHB2,FIS1,MFN2,TP53,NDUFB3,HSPA9,TMEM135,ATG5,VPS54,CDKN2A,MTCH1,BCL2L1,RAP1GDS1,COX10,SMIM20,PTCD2,NDUFS8,DNA2
GO:BP	proteasomal protein catabolic process	GO:0010498	FALSE	0.0199369	1.70034	496	894	43	21031	CDC26,APC,SIRT2,GSK3B,SEL1L,ANKRD9,RNFT1,BTRC,KBTBD7,RBCK1,UBE2H,PJA2,UBE2J1,ANAPC13,PSMB1,FAF2,PHF20L1,TRIM45,NEDD4L,FBXO31,KLHDC2,DNAJB12,KLHL22,ATXN3,PSMB9,RCHY1,UBXN1,SPOPL,YOD1,PSMA5,BAG2,PSMA7,PSMA2,ITCH,PSMD7,ARRB2,APPBP2,CCNF,PSMD1,NFE2L2,PSME2,DVL1,ARIH2
GO:BP	regulation of RNA biosynthetic process	GO:2001141	FALSE	0.0210316	1.67713	3464	894	196	21031	SOD2,L3MBTL1,RBM10,PLAGL1,WNT7A,ZNF222,LRRC14,CXCL10,MSX1,TWIST1,BTG2,CHP1,SIRT2,INO80C,ZNF641,DNAJA3,C11ORF48,INTS10,RBL2,TGFB1,ZNF394,CELSR2,CDCA7L,ING1,ATF7,SIVA1,ATXN1L,BANP,ZNF570,ZKSCAN5,OTUD7B,ZNF594,ZNF282,DMAP1,NFYA,ZNF337,CCNC,MYBBP1A,ZFP62,TNFAIP3,PSMC3IP,PAF1,NAA15,TAF15,TAF5,PHF12,AURKB,CKAP2,STAT5B,USP21,TRIM24,ZNF143,ARF4,BTRC,EWSR1,SETD5,ZNF391,ZNF74,ZNF501,UBTF,NCK2,ZNF136,CDK5RA…
GO:BP	regulation of protein stability	GO:0031647	TRUE	0.0216852	1.66384	324	894	32	21031	MSX1,BAG1,CHP1,DNAJA3,RTN4,PTGES3,NAA15,DPM3,OTUD3,SEL1L,TRIM24,BTRC,AAK1,USP33,MUL1,PHB2,NEDD4L,TP53,WIZ,NF2,LSS,CDKN2A,PINX1,POLR2E,PTEN,CCT2,BAG2,ZSWIM7,SOX4,PDRG1,DVL1,SUGT1
GO:BP	positive regulation of cellular biosynthetic process	GO:0031328	FALSE	0.0249016	1.60377	2685	894	158	21031	SOD1,SOD2,RBM10,PLAGL1,WNT7A,SULF1,ORM2,CXCL10,MSX1,TWIST1,CHP1,SIRT2,EIF4G3,INO80C,PPP4R3B,C11ORF48,TGFB1,G3BP1,ING1,CHTF8,ATF7,SLC25A37,BANP,RTN4,CLNS1A,GSK3B,ZNF594,DMAP1,NFYA,CCNC,MYBBP1A,ZFP62,PTGES3,PSMC3IP,PAF1,ACTG1,TRA2A,NAA15,HNRNPA0,TAF15,FRMD8,TAF5,AURKB,CKAP2,STAT5B,USP21,TRIM24,ZNF143,EIF4G1,ARF4,BTRC,UBTF,NCK2,CDK5RAP3,ASL,MIF4GD,PPM1F,TRIM27,CPEB3,RBCK1,RPUSD3,EIF4A3,PCIF1,FXR1,GS…
GO:BP	negative regulation of response to stimulus	GO:0048585	FALSE	0.0256978	1.5901	1648	894	106	21031	SOD1,SOD2,GSTP1,SULF1,PPP2R3A,IFT172,LRRC14,APC,TWIST1,CHP1,SIRT2,IFT80,DNAJA3,MYADM,TRAIP,LZTR1,G3BP1,ING1,NPHP4,RRM2B,CDKN2D,OTUD7B,KCTD21,GSK3B,PELI3,PIP4K2C,CCNC,SARM1,TNFAIP3,FRMD8,BBS2,OTUD3,AURKB,GIGYF2,BCL2L2-PABPN1,RB1CC1,BTRC,NCK2,CDK5RAP3,HDAC7,TRIM27,KBTBD7,STMN1,RASA2,FXR1,FNIP1,STRAP,ARHGAP12,MTMR4,TERF2,APPL1,GPATCH3,SAMHD1,NCL,SLC35C1,AATF,CTNNBIP1,MUL1,PHB2,TRIM45,EZH2,ZBTB7A,HIS…
GO:BP	nucleotide catabolic process	GO:0009166	TRUE	0.0275727	1.55952	170	894	21	21031	LDHA,SARM1,TYMP,PGM1,SUCLG1,DPYD,PDE4C,ACOT7,NT5C3,SAMHD1,ZBTB7A,UNG,HK1,ENO2,EIF6,DCTPP1,PRKAA1,ENTPD5,NUDT18,PDE7A,OGDH
GO:BP	regulation of gene expression	GO:0010468	FALSE	0.0278115	1.55578	5526	894	291	21031	SOD1,SOD2,L3MBTL1,GSTP1,RBM10,PLAGL1,MEG3,WNT7A,SULF1,ORM2,ZNF222,LRRC14,CXCL10,MSX1,TWIST1,BTG2,CHP1,SIRT2,EIF4G3,INO80C,ZNF641,DNAJA3,CARHSP1,C11ORF48,MYADM,INTS10,TRAIP,PTRH2,RBL2,SHMT1,TGFB1,ZNF394,CELSR2,CDCA7L,G3BP1,ING1,ATF7,SIVA1,CLP1,ATXN1L,BANP,TYMS,ZNF570,RTN4,ZKSCAN5,OTUD7B,CLNS1A,GSK3B,DIS3,ACIN1,PRMT7,ZNF594,ZNF282,DMAP1,NFYA,ZNF337,CCNC,MYBBP1A,ZFP62,TNFAIP3,PSMC3IP,PAF1,ACTG1,TRA2…
GO:BP	regulation of cellular localization	GO:0060341	FALSE	0.0319832	1.49508	995	894	71	21031	WNT7A,WNK3,GLUD1,APC,CHP1,OAZ2,SIDT2,TGFB1,CELSR2,MYH10,RTN4,OTUD7B,ZDHHC5,GSK3B,NUMB,DMAP1,UBL5,NDEL1,EIF4G1,SEC24A,CDK5RAP3,AAK1,PPM1F,SPAG5,UBE2J1,APPL1,PSMD9,XPO4,PDCD5,VRK1,PPP1CC,CAMK2D,NEDD4L,LRRC8A,FIS1,GPD1L,YWHAZ,NF2,AP2M1,EPB41,CDKN2A,CDK1,NVL,RAP1A,PINX1,CNST,HYAL2,YOD1,CCT2,AACS,ANKRD13A,SOX4,ANP32B,ORAI1,ITPR1,BCL2L1,PRKAA1,RAP1GDS1,SNX33,ARF6,IL12A,SERGEF,LZTFL1,ZC3H12A,RAB11B,DVL1…
GO:BP	protein localization to nucleus	GO:0034504	FALSE	0.0319859	1.49504	315	894	31	21031	KPNA5,MSX1,CHP1,TGFB1,ING1,BANP,OTUD7B,GSK3B,DMAP1,PAF1,CDK5RAP3,IPO8,NUP50,APPL1,PHB2,ZBTB7A,YWHAZ,TP53,NF2,CDKN2A,CDK1,NVL,PINX1,HYAL2,CCT2,RAP1GDS1,ZC3H12A,DVL1,DNAJB6,CDK5,NUP188
GO:BP	proteolysis involved in protein catabolic process	GO:0051603	FALSE	0.0362532	1.44065	730	894	56	21031	CDC26,APC,SIRT2,CHMP5,UBE3B,KCTD21,GSK3B,UBA52,HACE1,SEL1L,ANKRD9,RNFT1,BTRC,CHMP1B,KBTBD7,RBCK1,UBE2H,USP33,PJA2,UBE2J1,PCYOX1L,ANAPC13,PSMB1,PSMD9,CCAR1,FAF2,PHF20L1,TRIM45,NEDD4L,FBXO31,KLHDC2,DNAJB12,KLHL22,ATXN3,PSMB9,RCHY1,UBXN1,CDKN2A,SPOPL,YOD1,PTEN,PSMA5,BAG2,PSMA7,PSMA2,ITCH,PSMD7,ARRB2,APPBP2,CCNF,PSMD1,NFE2L2,PSME2,DVL1,RNF40,ARIH2
GO:BP	negative regulation of DNA-binding transcription factor activity	GO:0043433	FALSE	0.0372555	1.42881	147	894	19	21031	LRRC14,CHP1,DNAJA3,SIVA1,TNFAIP3,BTRC,CDK5RAP3,RBCK1,ANXA4,CTNNBIP1,PHB2,CDKN2A,GFI1,ITCH,FZD6,ARRB2,RB1,ZC3H12A,MTURN
GO:BP	negative regulation of protein metabolic process	GO:0051248	FALSE	0.037468	1.42634	766	894	58	21031	GSTP1,HINT2,APC,BTG2,CHP1,SIRT2,DNAJA3,MYADM,SHMT1,BANP,CDKN2D,TYMS,RTN4,GSK3B,PFDN4,TNFAIP3,CAST,EIF4G1,GIGYF2,NCK2,CDK5RAP3,FRY,PPM1F,TRIM27,CPEB3,CPEB2,EIF4A3,PCIF1,FXR1,FNIP1,NCL,AATF,PHF20L1,GPD1L,TP53,NF2,ATG5,UBXN1,DAPK3,CDKN2A,SPOPL,SNRNP70,PINX1,HYAL2,EIF2AK2,PTEN,BAG2,EIF6,SOX4,SPRY2,PRKAA1,ARRB2,RB1,IBTK,ZC3H12A,DVL1,DNAJB6,CDK5
GO:BP	positive regulation of macromolecule biosynthetic process	GO:0010557	FALSE	0.03769	1.42377	2603	894	153	21031	SOD1,RBM10,PLAGL1,WNT7A,SULF1,ORM2,CXCL10,MSX1,TWIST1,CHP1,SIRT2,EIF4G3,INO80C,C11ORF48,TGFB1,G3BP1,ING1,CHTF8,ATF7,SLC25A37,BANP,RTN4,CLNS1A,GSK3B,ZNF594,DMAP1,NFYA,CCNC,MYBBP1A,ZFP62,PTGES3,PSMC3IP,PAF1,ACTG1,TRA2A,NAA15,HNRNPA0,TAF15,FRMD8,TAF5,AURKB,CKAP2,STAT5B,USP21,TRIM24,ZNF143,EIF4G1,ARF4,BTRC,UBTF,NCK2,CDK5RAP3,MIF4GD,PPM1F,TRIM27,CPEB3,RBCK1,RPUSD3,EIF4A3,PCIF1,FXR1,GSDMD,CDC123,PPP1R3…
GO:BP	positive regulation of biosynthetic process	GO:0009891	FALSE	0.0381061	1.41901	2706	894	158	21031	SOD1,SOD2,RBM10,PLAGL1,WNT7A,SULF1,ORM2,CXCL10,MSX1,TWIST1,CHP1,SIRT2,EIF4G3,INO80C,PPP4R3B,C11ORF48,TGFB1,G3BP1,ING1,CHTF8,ATF7,SLC25A37,BANP,RTN4,CLNS1A,GSK3B,ZNF594,DMAP1,NFYA,CCNC,MYBBP1A,ZFP62,PTGES3,PSMC3IP,PAF1,ACTG1,TRA2A,NAA15,HNRNPA0,TAF15,FRMD8,TAF5,AURKB,CKAP2,STAT5B,USP21,TRIM24,ZNF143,EIF4G1,ARF4,BTRC,UBTF,NCK2,CDK5RAP3,ASL,MIF4GD,PPM1F,TRIM27,CPEB3,RBCK1,RPUSD3,EIF4A3,PCIF1,FXR1,GS…
GO:BP	respiratory electron transport chain	GO:0022904	FALSE	0.0382739	1.4171	122	894	17	21031	SOD2,UQCRC1,COX7A2L,IMMP2L,NDUFV2,NDUFS2,MYBBP1A,NDUFA9,NDUFA2,NDUFB5,CHCHD2,NDUFB3,VPS54,NDUFA7,CDK1,ETFDH,NDUFS8
GO:BP	protein stabilization	GO:0050821	FALSE	0.0383912	1.41577	215	894	24	21031	MSX1,BAG1,CHP1,DNAJA3,RTN4,PTGES3,NAA15,OTUD3,SEL1L,AAK1,USP33,MUL1,PHB2,TP53,WIZ,CDKN2A,POLR2E,PTEN,CCT2,BAG2,ZSWIM7,SOX4,PDRG1,DVL1
GO:BP	nuclear chromosome segregation	GO:0098813	FALSE	0.0385794	1.41364	318	894	31	21031	APC,KIFC1,SIRT2,CHMP5,BUB1B,SGOL1,PSMC3IP,SMC3,ANKRD31,AURKB,BUB1,TUBG2,NUSAP1,CHMP1B,TTK,CCNB2,SPAG5,NCAPG,KLHL22,SMARCA5,CDK1,CDC6,PINX1,PTEN,SPC25,CENPK,MAP1S,RB1,NUF2,MSH5,CLASP2
GO:BP	negative regulation of intracellular signal transduction	GO:1902532	FALSE	0.0406108	1.39136	544	894	45	21031	SOD2,GSTP1,TWIST1,CHP1,DNAJA3,MYADM,LZTR1,RRM2B,CDKN2D,OTUD7B,GSK3B,TNFAIP3,OTUD3,BCL2L2-PABPN1,CDK5RAP3,HDAC7,STMN1,RASA2,FNIP1,ARHGAP12,MUL1,PPM1B,PRMT1,GPD1L,IGF1R,YWHAZ,MFN2,ATXN3,NF2,CPNE1,WDR24,HYAL2,PTEN,SPRY2,ITPR1,SYNGAP1,HDAC1,ITCH,BCL2L1,PRKAA1,ARRB2,SCAI,NFE2L2,TMEM161A,ZC3H12A
GO:BP	execution phase of apoptosis	GO:0097194	FALSE	0.0411703	1.38542	76	894	13	21031	SIRT2,DFFA,ACIN1,CASP6,CDK5RAP3,BLCAP,TP53,VPS54,CDKN2A,STK24,BCL2L1,ZC3H12A,XKR9
GO:BP	regulation of cellular component organization	GO:0051128	FALSE	0.0421828	1.37486	2425	894	144	21031	SOD1,L3MBTL1,MEG3,WNT7A,CXCL10,MSX1,BCL2L11,RASA1,DCC,APC,SIRT2,INO80C,CHMP5,BUB1B,MYADM,MTCH2,AP2A1,TGFB1,G3BP1,ING1,SIVA1,NPHP4,CDKN2D,RTN4,GSK3B,NUMB,PIP4K2C,MYO9A,DLG4,SARM1,PFDN4,PEX5,NDEL1,ACTG1,MTBP,AURKB,C15ORF29,EXOSC4,CKAP2,CENPV,BUB1,EIF4G1,ARF4,HAUS8,SETD5,DCBLD2,NCK2,NUSAP1,MKI67,CHMP1B,TTK,AAK1,PPM1F,TRIM27,RUFY2,STMN1,EHD4,TUBB,SYNPO,FXR1,FNIP1,PLEKHG2,SPAG5,AMIGO2,TERF2,APPL1,N6AM…
GO:BP	establishment of protein localization	GO:0045184	FALSE	0.0431251	1.36527	1924	894	119	21031	EPS15,KPNA5,PARP11,GLUD1,CHP1,AP1G2,CHMP5,NXT1,IMMP2L,OAZ2,MTCH2,SIDT2,AP2A1,TGFB1,MYH10,ING1,GSK3B,TOMM34,DMAP1,ARL8B,UBL5,DLG4,PEX5,NDEL1,TNFAIP3,USE1,BBS2,SEL1L,SSR2,ICMT,ARF4,ZDHHC14,SEC24A,SLU7,CHMP1B,PPM1F,RANBP3,IPO8,SAMM50,CCDC93,GSDMD,SLC10A7,UBE2J1,DUS4L,NUP50,APPL1,PSMD9,SYNRG,UNC119B,XPO4,PDCD5,FAF2,SEC31A,PEX7,LSG1,TRAM1,PHB2,LRRC8A,SRP14,ANKRD27,FIS1,MFN2,TP53,LMAN2,COPB2,PEX26,STX5…
GO:BP	negative regulation of signaling	GO:0023057	FALSE	0.0433706	1.3628	1398	894	92	21031	SOD2,GSTP1,SULF1,PPP2R3A,IFT172,LRRC14,APC,TWIST1,CHP1,SIRT2,IFT80,DNAJA3,MYADM,TRAIP,LZTR1,G3BP1,ING1,NPHP4,RRM2B,CDKN2D,OTUD7B,KCTD21,GSK3B,PELI3,PIP4K2C,CCNC,SARM1,TNFAIP3,FRMD8,OTUD3,AURKB,GIGYF2,BCL2L2-PABPN1,RB1CC1,BTRC,NCK2,CDK5RAP3,HDAC7,KBTBD7,STMN1,RASA2,FNIP1,STRAP,ARHGAP12,MTMR4,APPL1,PSMD9,GPATCH3,SAMHD1,NCL,SLC35C1,AATF,CTNNBIP1,MUL1,PHB2,EZH2,ZBTB7A,HIST1H2BJ,PPM1B,PRMT1,GPD1L,IGF1…
GO:BP	negative regulation of cell communication	GO:0010648	FALSE	0.0433706	1.3628	1398	894	92	21031	SOD2,GSTP1,SULF1,PPP2R3A,IFT172,LRRC14,APC,TWIST1,CHP1,SIRT2,IFT80,DNAJA3,MYADM,TRAIP,LZTR1,G3BP1,ING1,NPHP4,RRM2B,CDKN2D,OTUD7B,KCTD21,GSK3B,PELI3,PIP4K2C,CCNC,SARM1,TNFAIP3,FRMD8,OTUD3,AURKB,GIGYF2,BCL2L2-PABPN1,RB1CC1,BTRC,NCK2,CDK5RAP3,HDAC7,KBTBD7,STMN1,RASA2,FNIP1,STRAP,ARHGAP12,MTMR4,APPL1,PSMD9,GPATCH3,SAMHD1,NCL,SLC35C1,AATF,CTNNBIP1,MUL1,PHB2,EZH2,ZBTB7A,HIST1H2BJ,PPM1B,PRMT1,GPD1L,IGF1…
GO:BP	mitotic sister chromatid segregation	GO:0000070	FALSE	0.04452	1.35144	189	894	22	21031	APC,KIFC1,CHMP5,BUB1B,SMC3,AURKB,BUB1,TUBG2,NUSAP1,CHMP1B,TTK,SPAG5,NCAPG,KLHL22,SMARCA5,CDK1,PINX1,SPC25,CENPK,RB1,NUF2,CLASP2
GO:BP	protein-DNA complex organization	GO:0071824	TRUE	0.0462864	1.33455	915	894	66	21031	L3MBTL1,SIRT2,INO80C,RBL2,ING1,BANP,PRMT7,DMAP1,MYBBP1A,TAF5,CENPV,USP21,BUB1,SETD5,UBTF,MKI67,HDAC7,TRIM27,HDAC11,PRKCA,RBM15B,N6AMT1,BRD2,MED11,SETMAR,ZZEF1,VRK1,ZZZ3,POLE3,EZH2,ZBTB7A,MORF4L1,HIST1H2BJ,PRMT1,METTL23,SFPQ,TP53,SMARCA5,ATG5,GATAD1,MED7,BRF1,DAPK3,CABIN1,HMGN1,CDK1,CGGBP1,GATAD2B,SUPT5H,ANP32B,NAA40,MTA2,HDAC1,CENPK,PRKAA1,CBX6,GTF2A1,MED18,RB1,VCPKMT,GPX4,IKZF1,SUGT1,SSRP1,RNF40…

## Sheet: gProfiler_KEGG
source	term_name	term_id	highlighted	adjusted_p_value	negative_log10_of_adjusted_p_value	term_size	query_size	intersection_size	effective_domain_size	intersections
KEGG	Cell cycle	KEGG:04110	FALSE	1.3479e-07	6.87034	157	463	30	8484	CDC26,CCND2,BUB1B,RBL2,TGFB1,MCM3,CDKN2D,GSK3B,SGOL1,SMC3,MTBP,AURKB,ESCO1,BUB1,TTK,CCNB2,GADD45B,ANAPC13,MCM4,YWHAZ,TP53,CDC14A,CDC7,CDKN2A,CDK1,CDC6,WEE1,HDAC1,RB1,PCNA
KEGG	DNA replication	KEGG:03030	FALSE	0.000226621	3.6447	36	463	11	8484	POLD2,MCM3,MCM4,POLE3,RFC3,POLD4,POLD1,POLE4,RNASEH2B,PCNA,DNA2
KEGG	Parkinson disease	KEGG:05012	FALSE	0.00512217	2.29055	265	463	31	8484	SOD1,UQCRC1,COX7A2L,NDUFB11,NDUFV2,NDUFS2,UBA52,NDUFA9,KLC4,NDUFA2,TUBB,UBE2J1,NDUFB5,PSMB1,PSMD9,CAMK2D,MFN2,TP53,NDUFB3,NDUFA7,PSMA5,PSMA7,ITPR1,PSMA2,BCL2L1,PSMD7,PSMD1,NFE2L2,TUBA1A,KLC2,NDUFS8
KEGG	Hepatocellular carcinoma	KEGG:05225	FALSE	0.0298654	1.52483	166	463	21	8484	GSTP1,WNT7A,GAB1,APC,TGFB1,GSK3B,ACTG1,PRKCA,GADD45B,IGF1R,TP53,FZD7,CDKN2A,PTEN,TXNRD1,TCF7,BCL2L1,FZD6,RB1,NFE2L2,DVL1
KEGG	Huntington disease	KEGG:05016	FALSE	0.0307094	1.51273	305	463	32	8484	SOD1,SOD2,UQCRC1,COX7A2L,AP2A1,NDUFB11,NDUFV2,NDUFS2,DLG4,NDUFA9,KLC4,RB1CC1,NDUFA2,TUBB,NDUFB5,PSMB1,PSMD9,TP53,NDUFB3,AP2M1,NDUFA7,POLR2E,PSMA5,PSMA7,ITPR1,PSMA2,HDAC1,PSMD7,PSMD1,TUBA1A,KLC2,NDUFS8

## Sheet: gProfiler_Reactome
source	term_name	term_id	highlighted	adjusted_p_value	negative_log10_of_adjusted_p_value	term_size	query_size	intersection_size	effective_domain_size	intersections
REAC	Cell Cycle, Mitotic	REAC:R-HSA-69278	FALSE	1.72043e-07	6.76436	547	610	68	10842	DYNC1I1,CDC26,CCND2,POLD2,SIRT2,BUB1B,RBL2,MCM3,CDKN2D,TYMS,GSK3B,SGOL1,UBA52,NDEL1,SMC3,AURKB,ESCO1,BUB1,BTRC,HAUS8,TUBG2,CCNB2,TUBB,PRKCA,NUP50,PSMB1,PSMD9,MCM4,PPP2R2A,VRK1,PPP1CC,CEP164,POLE3,HIST1H2BJ,NDE1,NCAPG,SSNA1,TP53,RFC3,CDC14A,POLD4,CENPM,CDC7,POLD1,PSMB9,CDKN2A,CDK1,CDC6,WEE1,RAB2A,PSMA5,PSMA7,SPC25,POLE4,PSMA2,HDAC1,NUP160,CENPK,PSMD7,RB1,PCNA,NUF2,PSMD1,PSME2,TUBA1A,CLASP2,DNA2,NU…
REAC	Cell Cycle	REAC:R-HSA-1640170	FALSE	3.02509e-07	6.51926	677	610	78	10842	DYNC1I1,CDC26,CCND2,POLD2,SIRT2,BUB1B,RBL2,CHTF8,MCM3,CDKN2D,TYMS,GSK3B,SGOL1,UBA52,NDEL1,PSMC3IP,SMC3,AURKB,ESCO1,BUB1,BTRC,HAUS8,TUBG2,CCNB2,TUBB,PRKCA,CLSPN,NUP50,TERF2,PSMB1,PSMD9,MCM4,PPP2R2A,VRK1,PPP1CC,CEP164,POLE3,HIST1H2BJ,NDE1,NCAPG,RAD17,SSNA1,YWHAZ,TP53,RFC3,CDC14A,POLD4,CENPM,CDC7,SMARCA5,POLD1,PSMB9,CDKN2A,CDK1,CDC6,WEE1,RAB2A,POLR2E,PSMA5,SAPS3,PSMA7,SPC25,POLE4,PSMA2,HDAC1,NUP160,…
REAC	Mitotic G1 phase and G1/S transition	REAC:R-HSA-453279	FALSE	2.00891e-05	4.69704	147	610	27	10842	CCND2,RBL2,MCM3,CDKN2D,TYMS,UBA52,PSMB1,PSMD9,MCM4,PPP2R2A,POLE3,CDC7,PSMB9,CDKN2A,CDK1,CDC6,WEE1,PSMA5,PSMA7,POLE4,PSMA2,HDAC1,PSMD7,RB1,PCNA,PSMD1,PSME2
REAC	S Phase	REAC:R-HSA-69242	FALSE	4.37611e-05	4.35891	162	610	28	10842	CDC26,POLD2,RBL2,MCM3,GSK3B,UBA52,SMC3,ESCO1,PSMB1,PSMD9,MCM4,POLE3,RFC3,POLD4,POLD1,PSMB9,CDC6,WEE1,PSMA5,PSMA7,POLE4,PSMA2,PSMD7,RB1,PCNA,PSMD1,PSME2,DNA2
REAC	Cell Cycle Checkpoints	REAC:R-HSA-69620	FALSE	5.13664e-05	4.28932	289	610	40	10842	DYNC1I1,CDC26,BUB1B,MCM3,SGOL1,UBA52,NDEL1,AURKB,BUB1,CCNB2,CLSPN,PSMB1,PSMD9,MCM4,PPP1CC,HIST1H2BJ,NDE1,RAD17,YWHAZ,TP53,RFC3,CENPM,CDC7,PSMB9,CDKN2A,CDK1,CDC6,WEE1,PSMA5,PSMA7,SPC25,PSMA2,NUP160,CENPK,PSMD7,NUF2,PSMD1,PSME2,CLASP2,DNA2
REAC	Mitotic Anaphase	REAC:R-HSA-68882	FALSE	0.000243917	3.61276	228	610	33	10842	DYNC1I1,CDC26,SIRT2,BUB1B,SGOL1,UBA52,NDEL1,SMC3,AURKB,BUB1,CCNB2,PSMB1,PSMD9,PPP2R2A,VRK1,PPP1CC,NDE1,CENPM,PSMB9,CDK1,PSMA5,PSMA7,SPC25,PSMA2,NUP160,CENPK,PSMD7,NUF2,PSMD1,PSME2,TUBA1A,CLASP2,NUP188
REAC	Mitotic Metaphase and Anaphase	REAC:R-HSA-2555396	FALSE	0.000270157	3.56838	229	610	33	10842	DYNC1I1,CDC26,SIRT2,BUB1B,SGOL1,UBA52,NDEL1,SMC3,AURKB,BUB1,CCNB2,PSMB1,PSMD9,PPP2R2A,VRK1,PPP1CC,NDE1,CENPM,PSMB9,CDK1,PSMA5,PSMA7,SPC25,PSMA2,NUP160,CENPK,PSMD7,NUF2,PSMD1,PSME2,TUBA1A,CLASP2,NUP188
REAC	G1/S Transition	REAC:R-HSA-69206	FALSE	0.000406418	3.39103	130	610	23	10842	RBL2,MCM3,TYMS,UBA52,PSMB1,PSMD9,MCM4,POLE3,CDC7,PSMB9,CDK1,CDC6,WEE1,PSMA5,PSMA7,POLE4,PSMA2,HDAC1,PSMD7,RB1,PCNA,PSMD1,PSME2
REAC	Synthesis of DNA	REAC:R-HSA-69239	FALSE	0.000434992	3.36152	121	610	22	10842	CDC26,POLD2,MCM3,UBA52,PSMB1,PSMD9,MCM4,POLE3,RFC3,POLD4,POLD1,PSMB9,CDC6,PSMA5,PSMA7,POLE4,PSMA2,PSMD7,PCNA,PSMD1,PSME2,DNA2
REAC	Metabolism of RNA	REAC:R-HSA-8953854	FALSE	0.000710254	3.14859	701	610	70	10842	RBM10,PPWD1,NXT1,CLP1,CLNS1A,DIS3,ACIN1,UBA52,UBL5,RPL36AL,EXOSC4,URM1,EIF4G1,DCPS,CPSF4,NOP58,SLU7,PRKCA,NSUN6,EIF4A3,DNAJC8,DCP1A,NUP50,PSMB1,PSMD9,RPS6,EIF4B,RPSA,SRSF7,ELAC2,CCAR1,NCL,SRSF10,PPP2R2A,RPLP2,TPRKB,RPLP1,CPSF2,YWHAZ,MPHOSPH6,DDX46,DCP1B,PSMB9,ERCC2,PRPF8,CNOT8,EDC4,PTBP1,RPL29,SNRNP70,PELP1,POLR2E,PSMA5,RPL15,SUPT5H,PSMA7,MFAP1,PSMA2,NUP160,PSMD7,RPL26,EIF4A2,PSMD1,PSME2,SLBP,LEN…
REAC	PCP/CE pathway	REAC:R-HSA-4086400	FALSE	0.00144301	2.84073	92	610	18	10842	AP2A1,UBA52,PRKCA,PSMB1,PSMD9,DAAM1,FZD7,PSMB9,AP2M1,PSMA5,PSMA7,PSMA2,FZD6,PSMD7,ARRB2,PSMD1,PSME2,DVL1
REAC	Gene expression (Transcription)	REAC:R-HSA-74160	FALSE	0.00191864	2.71701	1518	610	125	10842	SOD2,L3MBTL1,PLAGL1,CDC26,ZNF222,BCL2L11,CCND2,TWIST1,BTG2,RAD51L3,COX7A2L,ZNF641,GTF3C1,INTS10,RBL2,ZNF394,CLP1,RRM2B,BANP,ZNF570,ZKSCAN5,GSK3B,ZNF282,NFYA,PIP4K2C,UBA52,ZNF337,CCNC,MYBBP1A,PAF1,TAF15,TAF5,AURKB,ZNF143,TACO1,CASP6,ZNF74,UBTF,CPSF4,ZNF136,HDAC7,SLU7,HDAC11,IPO8,FANCC,LRPPRC,EIF4A3,ZNF707,INTS5,NUP50,PSMB1,PSMD9,BRD2,SRSF7,ELAC2,ZFP90,ELL,PHF20L1,ZZZ3,CAMK2D,NEDD4L,EZH2,HIST1H2BJ,…
REAC	GSK3B and BTRC:CUL1-mediated-degradation of NFE2L2	REAC:R-HSA-9762114	FALSE	0.00204739	2.6888	52	610	13	10842	GSK3B,UBA52,BTRC,PSMB1,PSMD9,PSMB9,PSMA5,PSMA7,PSMA2,PSMD7,PSMD1,NFE2L2,PSME2
REAC	Gap-filling DNA repair synthesis and ligation in GG-NER	REAC:R-HSA-5696397	FALSE	0.00238756	2.62205	25	610	9	10842	POLD2,UBA52,POLE3,RFC3,POLD4,POLD1,XRCC1,POLE4,PCNA
REAC	Separation of Sister Chromatids	REAC:R-HSA-2467813	FALSE	0.00310225	2.50832	188	610	27	10842	DYNC1I1,CDC26,BUB1B,SGOL1,UBA52,NDEL1,SMC3,AURKB,BUB1,PSMB1,PSMD9,PPP1CC,NDE1,CENPM,PSMB9,PSMA5,PSMA7,SPC25,PSMA2,NUP160,CENPK,PSMD7,NUF2,PSMD1,PSME2,TUBA1A,CLASP2
REAC	APC/C-mediated degradation of cell cycle proteins	REAC:R-HSA-174143	FALSE	0.00325008	2.48811	88	610	17	10842	CDC26,BUB1B,UBA52,AURKB,BTRC,PSMB1,PSMD9,CDC14A,PSMB9,CDK1,PSMA5,PSMA7,PSMA2,PSMD7,RB1,PSMD1,PSME2
REAC	Regulation of mitotic cell cycle	REAC:R-HSA-453276	FALSE	0.00325008	2.48811	88	610	17	10842	CDC26,BUB1B,UBA52,AURKB,BTRC,PSMB1,PSMD9,CDC14A,PSMB9,CDK1,PSMA5,PSMA7,PSMA2,PSMD7,RB1,PSMD1,PSME2
REAC	Signaling by Hedgehog	REAC:R-HSA-5358351	FALSE	0.00450812	2.346	149	610	23	10842	IFT172,WDR19,GSK3B,NUMB,UBA52,SEL1L,BTRC,PSMB1,PSMD9,PSMB9,SPOPL,TULP3,PSMA5,PSMA7,IFT140,PSMA2,ITCH,PSMD7,ARRB2,PSMD1,PSME2,TUBA1A,CDON
REAC	Hedgehog 'off' state	REAC:R-HSA-5610787	FALSE	0.0078137	2.10714	113	610	19	10842	IFT172,WDR19,GSK3B,NUMB,UBA52,BTRC,PSMB1,PSMD9,PSMB9,TULP3,PSMA5,PSMA7,IFT140,PSMA2,ITCH,PSMD7,PSMD1,PSME2,TUBA1A
REAC	Apoptosis	REAC:R-HSA-109581	FALSE	0.00826343	2.08284	176	610	25	10842	BCL2L11,DCC,APC,DFFA,ACIN1,UBA52,CASP6,GSDMD,CLSPN,APPL1,PSMB1,PSMD9,YWHAZ,TP53,PSMB9,DAPK3,CDKN2A,STK24,PSMA5,PSMA7,PSMA2,BCL2L1,PSMD7,PSMD1,PSME2
REAC	Regulation of RAS by GAPs	REAC:R-HSA-5658442	FALSE	0.00829395	2.08124	67	610	14	10842	RASA1,UBA52,KBTBD7,RASA2,PSMB1,PSMD9,PSMB9,PSMA5,PSMA7,PSMA2,SYNGAP1,PSMD7,PSMD1,PSME2
REAC	Regulation of mRNA stability by proteins that bind AU-rich elements	REAC:R-HSA-450531	FALSE	0.00994607	2.00235	86	610	16	10842	DIS3,UBA52,EXOSC4,EIF4G1,PRKCA,DCP1A,PSMB1,PSMD9,YWHAZ,PSMB9,PSMA5,PSMA7,PSMA2,PSMD7,PSMD1,PSME2
REAC	G2/M Checkpoints	REAC:R-HSA-69481	FALSE	0.00997638	2.00103	167	610	24	10842	MCM3,UBA52,CCNB2,CLSPN,PSMB1,PSMD9,MCM4,HIST1H2BJ,RAD17,YWHAZ,TP53,RFC3,CDC7,PSMB9,CDK1,CDC6,WEE1,PSMA5,PSMA7,PSMA2,PSMD7,PSMD1,PSME2,DNA2
REAC	M Phase	REAC:R-HSA-68886	FALSE	0.0100084	1.99964	406	610	44	10842	DYNC1I1,CDC26,SIRT2,BUB1B,SGOL1,UBA52,NDEL1,SMC3,AURKB,BUB1,HAUS8,TUBG2,CCNB2,TUBB,PRKCA,NUP50,PSMB1,PSMD9,PPP2R2A,VRK1,PPP1CC,CEP164,HIST1H2BJ,NDE1,NCAPG,SSNA1,CENPM,PSMB9,CDK1,RAB2A,PSMA5,PSMA7,SPC25,PSMA2,NUP160,CENPK,PSMD7,RB1,NUF2,PSMD1,PSME2,TUBA1A,CLASP2,NUP188
REAC	Degradation of GLI1 by the proteasome	REAC:R-HSA-5610780	FALSE	0.0109884	1.95907	60	610	13	10842	NUMB,UBA52,BTRC,PSMB1,PSMD9,PSMB9,PSMA5,PSMA7,PSMA2,ITCH,PSMD7,PSMD1,PSME2
REAC	Nuclear events mediated by NFE2L2	REAC:R-HSA-9759194	FALSE	0.0119406	1.92297	78	610	15	10842	GSK3B,UBA52,BTRC,PSMB1,PSMD9,PSMB9,CDKN2A,PSMA5,PSMA7,TXNRD1,PSMA2,PSMD7,PSMD1,NFE2L2,PSME2
REAC	Defective Intrinsic Pathway for Apoptosis	REAC:R-HSA-9734009	FALSE	0.0156212	1.80628	24	610	8	10842	SOD2,BCL2L11,CAST,CAPNS1,TP53,CDKN2A,CAPN1,CDK5
REAC	RNA Polymerase II Transcription	REAC:R-HSA-73857	FALSE	0.0158015	1.8013	1355	610	110	10842	SOD2,L3MBTL1,PLAGL1,CDC26,ZNF222,BCL2L11,CCND2,TWIST1,BTG2,RAD51L3,COX7A2L,ZNF641,INTS10,RBL2,ZNF394,CLP1,RRM2B,BANP,ZNF570,ZKSCAN5,GSK3B,ZNF282,NFYA,PIP4K2C,UBA52,ZNF337,CCNC,PAF1,TAF15,TAF5,AURKB,ZNF143,TACO1,CASP6,ZNF74,CPSF4,ZNF136,HDAC7,SLU7,HDAC11,FANCC,LRPPRC,EIF4A3,ZNF707,INTS5,PSMB1,PSMD9,BRD2,SRSF7,ZFP90,ELL,CAMK2D,NEDD4L,EZH2,HIST1H2BJ,PRMT1,ZNF490,RAD17,ZNF566,CPSF2,ZNF546,YWHAZ,TP53,…
REAC	Degradation of beta-catenin by the destruction complex	REAC:R-HSA-195253	FALSE	0.0256084	1.59162	83	610	15	10842	APC,GSK3B,UBA52,BTRC,PSMB1,PSMD9,PSMB9,PSMA5,PSMA7,PSMA2,TCF7,HDAC1,PSMD7,PSMD1,PSME2
REAC	Transcriptional Regulation by TP53	REAC:R-HSA-3700989	FALSE	0.0281244	1.55092	359	610	39	10842	L3MBTL1,PLAGL1,BTG2,RAD51L3,COX7A2L,RBL2,RRM2B,BANP,PIP4K2C,UBA52,TAF15,TAF5,AURKB,TACO1,CASP6,FANCC,LRPPRC,ELL,PRMT1,RAD17,YWHAZ,TP53,RFC3,ERCC2,CNOT8,CDKN2A,CDK1,POLR2E,PTEN,GATAD2B,SUPT5H,TXNRD1,MTA2,HDAC1,PRKAA1,PCNA,SSRP1,CDK5,DNA2
REAC	Stabilization of p53	REAC:R-HSA-69541	FALSE	0.0306247	1.51393	57	610	12	10842	UBA52,PSMB1,PSMD9,TP53,PSMB9,CDKN2A,PSMA5,PSMA7,PSMA2,PSMD7,PSMD1,PSME2
REAC	HIV Infection	REAC:R-HSA-162906	FALSE	0.0310164	1.50841	225	610	28	10842	CHMP5,AP2A1,UBA52,TAF15,TAF5,BTRC,NUP50,PSMB1,PSMD9,ELL,NEDD4L,ATP6V1H,PSMB9,AP2M1,ERCC2,POLR2E,PSMA5,SUPT5H,PSMA7,PSMA2,NUP160,PSMD7,GTF2A1,PSMD1,PSME2,SSRP1,AP1M1,NUP188
REAC	Disease	REAC:R-HSA-1643685	FALSE	0.0334137	1.47608	1767	610	135	10842	SOD2,EPS15,KPNA5,ALG1,DYNC1I1,GAB1,CDC26,BCL2L11,APC,CCND2,MTR,RAD51L3,CHMP5,CYP2U1,SLC35A3,AP2A1,G3BP1,GNE,ZDHHC5,GSK3B,LMBRD1,UBA52,ALG14,CCNC,PTGES3,PGM1,ACTG1,DPM3,CAST,TAF15,TAF5,RPL36AL,CD320,STAT5B,SEL1L,ELMO2,TRIM24,BTRC,CAPNS1,CPSF4,SEC24A,HDAC7,G6PC3,TRIM27,HDAC11,TUBB,FXR1,GSDMD,NEU1,ALG8,NUP50,PSMB1,PSMD9,RPS6,RPSA,GANAB,SLC35C1,PPP1CC,ELL,RPLP2,SEC31A,CAMK2D,NEDD4L,EZH2,HIST1H2BJ,PPM…
REAC	Dual Incision in GG-NER	REAC:R-HSA-5696400	FALSE	0.0334726	1.47531	41	610	10	10842	POLD2,UBA52,POLE3,RFC3,POLD4,POLD1,ERCC2,ERCC4,POLE4,PCNA
REAC	Hedgehog 'on' state	REAC:R-HSA-5632684	FALSE	0.0341009	1.46723	85	610	15	10842	NUMB,UBA52,PSMB1,PSMD9,PSMB9,SPOPL,PSMA5,PSMA7,PSMA2,ITCH,PSMD7,ARRB2,PSMD1,PSME2,CDON
REAC	Signaling by ROBO receptors	REAC:R-HSA-376176	FALSE	0.0418957	1.37783	217	610	27	10842	DCC,UBA52,RPL36AL,EIF4G1,NCK2,PRKCA,USP33,EIF4A3,PSMB1,PSMD9,RPS6,RPSA,RPLP2,RPLP1,PSMB9,RPL29,PSMA5,RPL15,PSMA7,PSMA2,PSMD7,RPL26,PSMD1,PSME2,CLASP2,RPL18,RPS16
REAC	Transcription-Coupled Nucleotide Excision Repair (TC-NER)	REAC:R-HSA-6781827	FALSE	0.0422822	1.37384	77	610	14	10842	POLD2,UBA52,ELL,POLE3,RFC3,POLD4,POLD1,XRCC1,ERCC2,HMGN1,POLR2E,ERCC4,POLE4,PCNA
REAC	Regulation of expression of SLITs and ROBOs	REAC:R-HSA-9010553	FALSE	0.0424199	1.37243	171	610	23	10842	UBA52,RPL36AL,EIF4G1,USP33,EIF4A3,PSMB1,PSMD9,RPS6,RPSA,RPLP2,RPLP1,PSMB9,RPL29,PSMA5,RPL15,PSMA7,PSMA2,PSMD7,RPL26,PSMD1,PSME2,RPL18,RPS16
REAC	PTEN Regulation	REAC:R-HSA-6807070	FALSE	0.0427995	1.36856	138	610	20	10842	UBA52,OTUD3,HDAC7,TRIM27,PSMB1,PSMD9,EZH2,TP53,PSMB9,PTEN,PSMA5,GATAD2B,PSMA7,PSMA2,MTA2,HDAC1,PSMD7,CBX6,PSMD1,PSME2
REAC	HDR through Homologous Recombination (HRR)	REAC:R-HSA-5685942	FALSE	0.0440487	1.35607	68	610	13	10842	POLD2,RAD51L3,UBA52,POLE3,RAD17,RFC3,POLD4,POLD1,MUS81,EME1,POLE4,PCNA,DNA2
REAC	ABC transporter disorders	REAC:R-HSA-5619084	FALSE	0.0489194	1.31052	78	610	14	10842	LMBRD1,UBA52,SEL1L,PSMB1,PSMD9,PSMB9,ABCB6,PSMA5,ERLIN2,PSMA7,PSMA2,PSMD7,PSMD1,PSME2
REAC	PCNA-Dependent Long Patch Base Excision Repair	REAC:R-HSA-5651801	FALSE	0.0496069	1.30446	21	610	7	10842	POLD2,POLE3,RFC3,POLD4,POLD1,POLE4,PCNA

## Sheet: gProfiler_Human Protein Atlas
source	term_name	term_id	highlighted	adjusted_p_value	negative_log10_of_adjusted_p_value	term_size	query_size	intersection_size	effective_domain_size	intersections
HPA	esophagus; squamous epithelial cells[â‰¥Low]	HPA:0190221	FALSE	8.68409e-38	37.0613	6679	655	549	11019	SOD1,SOD2,GSTP1,EPS15,RBM10,SULF1,KPNA5,ALG1,DYNC1I1,GAB1,SLC9A7,CDC26,HINT2,PCTK3,BCL2L11,GLUD1,OSTF1,APC,CCND2,BAG1,CHP1,KIFC1,MTR,POLD2,S100A6,ZFR,PPWD1,EIF4G3,UQCRC1,INO80C,CCDC28A,PPP4R3B,GTF3C1,DNAJA3,COQ10B,CARHSP1,ALDH4A1,DFFA,CBR4,IMMP2L,TRAIP,WDR19,GANC,SIDT2,PTRH2,HACD3,RBL2,AP2A1,SHMT1,NDUFB11,CDCA7L,G3BP1,ING1,VKORC1,DIDO1,ATF7,SLC38A10,NAGK,MCM3,UBE3B,CLP1,RRM2B,BANP,PRSS27,TYMS,DHP…
HPA	esophagus	HPA:0190000	FALSE	8.68409e-38	37.0613	6679	655	549	11019	SOD1,SOD2,GSTP1,EPS15,RBM10,SULF1,KPNA5,ALG1,DYNC1I1,GAB1,SLC9A7,CDC26,HINT2,PCTK3,BCL2L11,GLUD1,OSTF1,APC,CCND2,BAG1,CHP1,KIFC1,MTR,POLD2,S100A6,ZFR,PPWD1,EIF4G3,UQCRC1,INO80C,CCDC28A,PPP4R3B,GTF3C1,DNAJA3,COQ10B,CARHSP1,ALDH4A1,DFFA,CBR4,IMMP2L,TRAIP,WDR19,GANC,SIDT2,PTRH2,HACD3,RBL2,AP2A1,SHMT1,NDUFB11,CDCA7L,G3BP1,ING1,VKORC1,DIDO1,ATF7,SLC38A10,NAGK,MCM3,UBE3B,CLP1,RRM2B,BANP,PRSS27,TYMS,DHP…
HPA	appendix	HPA:0030000	FALSE	2.87362e-33	32.5416	7831	655	593	11019	SOD1,SOD2,GSTP1,EPS15,RBM10,SULF1,KPNA5,ALG1,DYNC1I1,GAB1,CDC26,HINT2,PCTK3,BCL2L11,GLUD1,OSTF1,APC,CCND2,BAG1,CHP1,KIFC1,MTR,PEX11B,POLD2,S100A6,ZFR,PPWD1,EIF4G3,UQCRC1,INO80C,CCDC28A,PPP4R3B,CHMP5,GTF3C1,DNAJA3,COQ10B,C16ORF46,CARHSP1,ALDH4A1,DFFA,CBR4,IMMP2L,TRAIP,LZTR1,MTCH2,WDR19,GANC,PTRH2,HACD3,RBL2,AP2A1,SHMT1,NDUFB11,ZNF394,CDCA7L,MYH10,G3BP1,ING1,VKORC1,DIDO1,SLC38A10,NAGK,UBE3B,CLP1,RR…
HPA	gallbladder; glandular cells[â‰¥Low]	HPA:0220051	FALSE	1.00575e-32	31.9975	7664	655	585	11019	SOD1,SOD2,GSTP1,EPS15,RBM10,SULF1,KPNA5,ALG1,DYNC1I1,GAB1,ABCB1,SLC9A7,CDC26,HINT2,PCTK3,BCL2L11,GLUD1,OSTF1,RASA1,APC,BAG1,CHP1,KIFC1,MTR,PEX11B,POLD2,S100A6,ZFR,PPWD1,EIF4G3,UQCRC1,INO80C,CCDC28A,AP1G2,PPP4R3B,CHMP5,GTF3C1,DNAJA3,COQ10B,C16ORF46,CARHSP1,ALDH4A1,DFFA,CBR4,IMMP2L,TRAIP,LZTR1,MTCH2,WDR19,GANC,SIDT2,PTRH2,HACD3,RBL2,AP2A1,SHMT1,NDUFB11,ZNF394,CDCA7L,MYH10,TSPAN33,G3BP1,ING1,VKORC1,…
HPA	gallbladder	HPA:0220000	FALSE	1.00575e-32	31.9975	7664	655	585	11019	SOD1,SOD2,GSTP1,EPS15,RBM10,SULF1,KPNA5,ALG1,DYNC1I1,GAB1,ABCB1,SLC9A7,CDC26,HINT2,PCTK3,BCL2L11,GLUD1,OSTF1,RASA1,APC,BAG1,CHP1,KIFC1,MTR,PEX11B,POLD2,S100A6,ZFR,PPWD1,EIF4G3,UQCRC1,INO80C,CCDC28A,AP1G2,PPP4R3B,CHMP5,GTF3C1,DNAJA3,COQ10B,C16ORF46,CARHSP1,ALDH4A1,DFFA,CBR4,IMMP2L,TRAIP,LZTR1,MTCH2,WDR19,GANC,SIDT2,PTRH2,HACD3,RBL2,AP2A1,SHMT1,NDUFB11,ZNF394,CDCA7L,MYH10,TSPAN33,G3BP1,ING1,VKORC1,…
HPA	urinary bladder	HPA:0610000	FALSE	3.74512e-32	31.4265	7304	655	568	11019	SOD1,SOD2,GSTP1,EPS15,RBM10,SULF1,ALG1,DYNC1I1,GAB1,SLC9A7,CDC26,HINT2,PCTK3,BCL2L11,GLUD1,OSTF1,RASA1,APC,CCND2,BAG1,CHP1,KIFC1,MTR,POLD2,S100A6,ZFR,PPWD1,EIF4G3,UQCRC1,INO80C,CCDC28A,AP1G2,PPP4R3B,CHMP5,GTF3C1,DNAJA3,COQ10B,C16ORF46,CARHSP1,ALDH4A1,DFFA,CBR4,IMMP2L,TRAIP,MTCH2,WDR19,GANC,SIDT2,PTRH2,HACD3,RBL2,AP2A1,SHMT1,NDUFB11,ZNF394,CDCA7L,MYH10,G3BP1,ING1,VKORC1,DIDO1,SLC38A10,NAGK,MCM3,UB…
HPA	urinary bladder; urothelial cells[â‰¥Low]	HPA:0610831	FALSE	3.74512e-32	31.4265	7304	655	568	11019	SOD1,SOD2,GSTP1,EPS15,RBM10,SULF1,ALG1,DYNC1I1,GAB1,SLC9A7,CDC26,HINT2,PCTK3,BCL2L11,GLUD1,OSTF1,RASA1,APC,CCND2,BAG1,CHP1,KIFC1,MTR,POLD2,S100A6,ZFR,PPWD1,EIF4G3,UQCRC1,INO80C,CCDC28A,AP1G2,PPP4R3B,CHMP5,GTF3C1,DNAJA3,COQ10B,C16ORF46,CARHSP1,ALDH4A1,DFFA,CBR4,IMMP2L,TRAIP,MTCH2,WDR19,GANC,SIDT2,PTRH2,HACD3,RBL2,AP2A1,SHMT1,NDUFB11,ZNF394,CDCA7L,MYH10,G3BP1,ING1,VKORC1,DIDO1,SLC38A10,NAGK,MCM3,UB…
HPA	tonsil	HPA:0600000	FALSE	6.0156e-32	31.2207	7788	655	589	11019	SOD1,SOD2,GSTP1,EPS15,RBM10,SULF1,KPNA5,ALG1,DYNC1I1,GAB1,SLC9A7,CDC26,ZNF222,TMEM100,HINT2,PCTK3,BCL2L11,GLUD1,OSTF1,RASA1,APC,CCND2,BAG1,CHP1,KIFC1,MTR,PEX11B,POLD2,S100A6,ZFR,PPWD1,EIF4G3,UQCRC1,INO80C,CCDC28A,AP1G2,PPP4R3B,GTF3C1,DNAJA3,COQ10B,C16ORF46,CARHSP1,ALDH4A1,DFFA,CBR4,IMMP2L,TRAIP,WDR19,GANC,SIDT2,PTRH2,HACD3,RBL2,AP2A1,SHMT1,NDUFB11,ZNF394,CDCA7L,MYH10,TSPAN33,G3BP1,ING1,VKORC1,DID…
HPA	breast	HPA:0050000	FALSE	2.42791e-31	30.6148	7185	655	561	11019	SOD1,SOD2,GSTP1,EPS15,RBM10,SULF1,KPNA5,AQP5,ALG1,GAB1,SLC9A7,HINT2,PCTK3,BCL2L11,GLUD1,OSTF1,APC,BAG1,CHP1,KIFC1,MTR,PEX11B,POLD2,S100A6,ZFR,SIRT2,PPWD1,EIF4G3,UQCRC1,INO80C,CCDC28A,AP1G2,PPP4R3B,CHMP5,GTF3C1,DNAJA3,COQ10B,CARHSP1,ALDH4A1,DFFA,CBR4,IMMP2L,TRAIP,LZTR1,MTCH2,WDR19,GANC,PTRH2,HACD3,RBL2,AP2A1,SHMT1,NDUFB11,CDCA7L,TSPAN33,G3BP1,ING1,VKORC1,DIDO1,ATF7,SLC38A10,NAGK,MCM3,UBE3B,CLP1,RR…
HPA	fallopian tube	HPA:0210000	FALSE	7.15335e-31	30.1455	7466	655	573	11019	SOD1,SOD2,GSTP1,EPS15,RBM10,SULF1,ALG1,DYNC1I1,GAB1,ABCB1,SLC9A7,CDC26,ZNF222,HINT2,PCTK3,BCL2L11,GLUD1,OSTF1,RASA1,APC,BAG1,CHP1,MTR,PEX11B,POLD2,S100A6,ZFR,PPWD1,EIF4G3,UQCRC1,INO80C,CCDC28A,AP1G2,PPP4R3B,CHMP5,GTF3C1,DNAJA3,COQ10B,CARHSP1,ALDH4A1,DFFA,CBR4,IMMP2L,TRAIP,MTCH2,WDR19,GANC,PTRH2,HACD3,RBL2,AP2A1,SHMT1,NDUFB11,ZNF394,CDCA7L,MYH10,TSPAN33,G3BP1,ING1,VKORC1,DIDO1,SLC38A10,NPHP4,MCM3,…
HPA	tonsil; squamous epithelial cells[â‰¥Low]	HPA:0600221	FALSE	1.12188e-30	29.9501	6652	655	534	11019	SOD1,SOD2,EPS15,RBM10,SULF1,KPNA5,ALG1,DYNC1I1,GAB1,SLC9A7,CDC26,ZNF222,HINT2,PCTK3,BCL2L11,GLUD1,RASA1,APC,CCND2,BAG1,CHP1,KIFC1,MTR,PEX11B,POLD2,S100A6,ZFR,PPWD1,EIF4G3,UQCRC1,INO80C,CCDC28A,AP1G2,PPP4R3B,GTF3C1,DNAJA3,COQ10B,C16ORF46,CARHSP1,ALDH4A1,DFFA,CBR4,IMMP2L,TRAIP,WDR19,GANC,SIDT2,PTRH2,HACD3,RBL2,AP2A1,SHMT1,NDUFB11,ZNF394,CDCA7L,TSPAN33,G3BP1,ING1,VKORC1,DIDO1,SLC38A10,NAGK,MCM3,UBE3…
HPA	adrenal gland; glandular cells[â‰¥Low]	HPA:0020051	FALSE	1.69843e-30	29.77	7415	655	570	11019	SOD1,SOD2,GSTP1,EPS15,RBM10,SULF1,KPNA5,ALG1,GAB1,ABCB1,SLC9A7,CDC26,ZNF222,TMEM100,HINT2,PCTK3,BCL2L11,GLUD1,OSTF1,APC,CCND2,CHP1,KIFC1,MTR,PEX11B,POLD2,S100A6,ZFR,SIRT2,PPWD1,EIF4G3,UQCRC1,INO80C,CCDC28A,AP1G2,PPP4R3B,CHMP5,GTF3C1,DNAJA3,COQ10B,C16ORF46,CARHSP1,ALDH4A1,DFFA,CBR4,IMMP2L,TRAIP,MTCH2,WDR19,GANC,SIDT2,PTRH2,HACD3,RBL2,AP2A1,NDUFB11,ZNF394,CDCA7L,MYH10,TSPAN33,G3BP1,ING1,VKORC1,DIDO…
HPA	adrenal gland	HPA:0020000	FALSE	2.51757e-30	29.599	7422	655	570	11019	SOD1,SOD2,GSTP1,EPS15,RBM10,SULF1,KPNA5,ALG1,GAB1,ABCB1,SLC9A7,CDC26,ZNF222,TMEM100,HINT2,PCTK3,BCL2L11,GLUD1,OSTF1,APC,CCND2,CHP1,KIFC1,MTR,PEX11B,POLD2,S100A6,ZFR,SIRT2,PPWD1,EIF4G3,UQCRC1,INO80C,CCDC28A,AP1G2,PPP4R3B,CHMP5,GTF3C1,DNAJA3,COQ10B,C16ORF46,CARHSP1,ALDH4A1,DFFA,CBR4,IMMP2L,TRAIP,MTCH2,WDR19,GANC,SIDT2,PTRH2,HACD3,RBL2,AP2A1,NDUFB11,ZNF394,CDCA7L,MYH10,TSPAN33,G3BP1,ING1,VKORC1,DIDO…
HPA	endometrium 1; glandular cells[â‰¥Low]	HPA:0160051	FALSE	4.30201e-30	29.3663	6818	655	541	11019	SOD1,SOD2,GSTP1,EPS15,RBM10,AQP5,ALG1,GAB1,CDC26,MSX1,HINT2,PCTK3,BCL2L11,GLUD1,RASA1,APC,CCND2,BAG1,CHP1,MTR,PEX11B,POLD2,S100A6,ZFR,PPWD1,EIF4G3,UQCRC1,INO80C,CCDC28A,PPP4R3B,CHMP5,GTF3C1,DNAJA3,COQ10B,CARHSP1,ALDH4A1,DFFA,CBR4,IMMP2L,TRAIP,WDR19,GANC,PTRH2,HACD3,RBL2,AP2A1,SHMT1,NDUFB11,CDCA7L,MYH10,TSPAN33,G3BP1,ING1,VKORC1,DIDO1,ATF7,SLC38A10,NPHP4,NAGK,UBE3B,CLP1,RRM2B,BANP,DHPS,GNE,OTUD7B,…
HPA	stomach 1	HPA:0540000	FALSE	7.20668e-30	29.1423	7664	655	580	11019	SOD1,SOD2,GSTP1,EPS15,RBM10,KPNA5,AQP5,ALG1,DYNC1I1,SLC9A7,CDC26,HINT2,PCTK3,BCL2L11,GLUD1,OSTF1,RASA1,DCC,APC,CCND2,BAG1,CHP1,KIFC1,PEX11B,POLD2,S100A6,ZFR,PPWD1,EIF4G3,UQCRC1,INO80C,CCDC28A,AP1G2,PPP4R3B,CHMP5,GTF3C1,DNAJA3,COQ10B,C16ORF46,CARHSP1,ALDH4A1,DFFA,CBR4,IMMP2L,TRAIP,LZTR1,MTCH2,WDR19,GANC,PTRH2,HACD3,RBL2,AP2A1,SHMT1,NDUFB11,ZNF394,CDCA7L,MYH10,G3BP1,ING1,VKORC1,DIDO1,ATF7,SLC38A10,…
HPA	stomach 1; glandular cells[â‰¥Low]	HPA:0540051	FALSE	7.20668e-30	29.1423	7664	655	580	11019	SOD1,SOD2,GSTP1,EPS15,RBM10,KPNA5,AQP5,ALG1,DYNC1I1,SLC9A7,CDC26,HINT2,PCTK3,BCL2L11,GLUD1,OSTF1,RASA1,DCC,APC,CCND2,BAG1,CHP1,KIFC1,PEX11B,POLD2,S100A6,ZFR,PPWD1,EIF4G3,UQCRC1,INO80C,CCDC28A,AP1G2,PPP4R3B,CHMP5,GTF3C1,DNAJA3,COQ10B,C16ORF46,CARHSP1,ALDH4A1,DFFA,CBR4,IMMP2L,TRAIP,LZTR1,MTCH2,WDR19,GANC,PTRH2,HACD3,RBL2,AP2A1,SHMT1,NDUFB11,ZNF394,CDCA7L,MYH10,G3BP1,ING1,VKORC1,DIDO1,ATF7,SLC38A10,…
HPA	small intestine	HPA:0480000	FALSE	9.95495e-30	29.002	7877	655	589	11019	SOD1,SOD2,EPS15,RBM10,SULF1,KPNA5,ALG1,GAB1,ABCB1,SLC9A7,CDC26,TMEM100,HINT2,PCTK3,BCL2L11,GLUD1,OSTF1,APC,CCND2,BAG1,CHP1,KIFC1,MTR,PEX11B,POLD2,S100A6,ZFR,SIRT2,PPWD1,EIF4G3,UQCRC1,INO80C,CCDC28A,AP1G2,PPP4R3B,CHMP5,GTF3C1,DNAJA3,COQ10B,C16ORF46,CARHSP1,ALDH4A1,DFFA,CBR4,IMMP2L,TRAIP,LZTR1,MTCH2,WDR19,GANC,SIDT2,PTRH2,HACD3,RBL2,AP2A1,SHMT1,NDUFB11,ZNF394,CDCA7L,MYH10,TSPAN33,G3BP1,ING1,VKORC1,…
HPA	endometrium 2	HPA:0170000	FALSE	1.09833e-29	28.9593	6917	655	545	11019	SOD1,SOD2,GSTP1,EPS15,RBM10,ALG1,SLC9A7,CDC26,ZNF222,MSX1,HINT2,PCTK3,BCL2L11,GLUD1,RASA1,APC,CCND2,BAG1,CHP1,KIFC1,MTR,PEX11B,POLD2,S100A6,ZFR,PPWD1,UQCRC1,INO80C,CCDC28A,AP1G2,PPP4R3B,GTF3C1,DNAJA3,COQ10B,CARHSP1,ALDH4A1,DFFA,CBR4,IMMP2L,TRAIP,WDR19,GANC,PTRH2,HACD3,RBL2,AP2A1,SHMT1,NDUFB11,CDCA7L,MYH10,TSPAN33,G3BP1,ING1,VKORC1,DIDO1,SLC38A10,NPHP4,MCM3,UBE3B,CLP1,RRM2B,BANP,DHPS,GNE,OTUD7B,CL…
HPA	stomach 2	HPA:0550000	FALSE	1.73568e-29	28.7605	7612	655	577	11019	SOD1,SOD2,GSTP1,EPS15,RBM10,KPNA5,AQP5,ALG1,DYNC1I1,SLC9A7,CDC26,HINT2,PCTK3,BCL2L11,GLUD1,OSTF1,RASA1,DCC,APC,CCND2,BAG1,CHP1,KIFC1,MTR,PEX11B,POLD2,S100A6,ZFR,PPWD1,UQCRC1,INO80C,CCDC28A,AP1G2,PPP4R3B,CHMP5,GTF3C1,DNAJA3,COQ10B,C16ORF46,CARHSP1,ALDH4A1,DFFA,CBR4,IMMP2L,TRAIP,LZTR1,MTCH2,WDR19,GANC,SIDT2,PTRH2,HACD3,RBL2,AP2A1,SHMT1,NDUFB11,ZNF394,CDCA7L,MYH10,TSPAN33,G3BP1,ING1,VKORC1,DIDO1,SLC…
HPA	stomach 2; glandular cells[â‰¥Low]	HPA:0550051	FALSE	1.73568e-29	28.7605	7612	655	577	11019	SOD1,SOD2,GSTP1,EPS15,RBM10,KPNA5,AQP5,ALG1,DYNC1I1,SLC9A7,CDC26,HINT2,PCTK3,BCL2L11,GLUD1,OSTF1,RASA1,DCC,APC,CCND2,BAG1,CHP1,KIFC1,MTR,PEX11B,POLD2,S100A6,ZFR,PPWD1,UQCRC1,INO80C,CCDC28A,AP1G2,PPP4R3B,CHMP5,GTF3C1,DNAJA3,COQ10B,C16ORF46,CARHSP1,ALDH4A1,DFFA,CBR4,IMMP2L,TRAIP,LZTR1,MTCH2,WDR19,GANC,SIDT2,PTRH2,HACD3,RBL2,AP2A1,SHMT1,NDUFB11,ZNF394,CDCA7L,MYH10,TSPAN33,G3BP1,ING1,VKORC1,DIDO1,SLC…
HPA	appendix; glandular cells[â‰¥Low]	HPA:0030051	FALSE	2.86742e-29	28.5425	6751	655	536	11019	SOD1,SOD2,GSTP1,EPS15,RBM10,KPNA5,ALG1,GAB1,CDC26,HINT2,PCTK3,BCL2L11,GLUD1,OSTF1,APC,CCND2,CHP1,KIFC1,MTR,PEX11B,POLD2,ZFR,PPWD1,EIF4G3,UQCRC1,INO80C,CCDC28A,PPP4R3B,CHMP5,GTF3C1,DNAJA3,COQ10B,C16ORF46,CARHSP1,ALDH4A1,DFFA,CBR4,IMMP2L,TRAIP,LZTR1,MTCH2,WDR19,GANC,PTRH2,HACD3,RBL2,AP2A1,SHMT1,NDUFB11,ZNF394,CDCA7L,MYH10,G3BP1,ING1,DIDO1,SLC38A10,UBE3B,CLP1,RRM2B,TYMS,DHPS,GNE,OTUD7B,CLNS1A,ZDHHC5…
HPA	colon	HPA:0130000	FALSE	4.93391e-29	28.3068	8342	655	607	11019	SOD1,SOD2,GSTP1,EPS15,RBM10,SULF1,KPNA5,ALG1,DYNC1I1,GAB1,ABCB1,SLC9A7,CDC26,ZNF222,HINT2,PCTK3,BCL2L11,GLUD1,OSTF1,APC,CCND2,BAG1,CHP1,KIFC1,MTR,PEX11B,POLD2,S100A6,ZFR,PPWD1,EIF4G3,UQCRC1,INO80C,CCDC28A,AP1G2,PPP4R3B,CHMP5,GTF3C1,DNAJA3,COQ10B,C16ORF46,CARHSP1,ALDH4A1,DFFA,CBR4,IMMP2L,TRAIP,LZTR1,MTCH2,WDR19,GANC,SIDT2,PTRH2,HACD3,RBL2,AP2A1,SHMT1,NDUFB11,ZNF394,CDCA7L,MYH10,TSPAN33,G3BP1,ING1,…
HPA	endometrium 2; glandular cells[â‰¥Low]	HPA:0170051	FALSE	5.60108e-29	28.2517	6723	655	534	11019	SOD1,SOD2,GSTP1,EPS15,RBM10,ALG1,SLC9A7,CDC26,MSX1,HINT2,PCTK3,BCL2L11,GLUD1,RASA1,APC,CCND2,BAG1,CHP1,KIFC1,MTR,PEX11B,POLD2,S100A6,ZFR,PPWD1,UQCRC1,INO80C,CCDC28A,AP1G2,PPP4R3B,GTF3C1,DNAJA3,COQ10B,CARHSP1,ALDH4A1,DFFA,CBR4,IMMP2L,TRAIP,WDR19,GANC,PTRH2,HACD3,RBL2,AP2A1,SHMT1,NDUFB11,CDCA7L,MYH10,TSPAN33,G3BP1,ING1,VKORC1,DIDO1,SLC38A10,NPHP4,MCM3,UBE3B,CLP1,RRM2B,BANP,DHPS,GNE,OTUD7B,CLNS1A,ZD…
HPA	small intestine; glandular cells[â‰¥Low]	HPA:0480051	FALSE	9.07898e-29	28.042	7080	655	551	11019	SOD1,SOD2,EPS15,RBM10,KPNA5,ALG1,GAB1,ABCB1,SLC9A7,CDC26,TMEM100,HINT2,PCTK3,BCL2L11,GLUD1,OSTF1,APC,CCND2,CHP1,KIFC1,MTR,PEX11B,POLD2,ZFR,SIRT2,PPWD1,EIF4G3,UQCRC1,INO80C,CCDC28A,AP1G2,PPP4R3B,CHMP5,GTF3C1,DNAJA3,COQ10B,C16ORF46,CARHSP1,ALDH4A1,DFFA,CBR4,IMMP2L,TRAIP,LZTR1,MTCH2,WDR19,GANC,SIDT2,PTRH2,HACD3,RBL2,AP2A1,SHMT1,NDUFB11,ZNF394,CDCA7L,MYH10,TSPAN33,G3BP1,ING1,VKORC1,DIDO1,SLC38A10,UBE…
HPA	endometrium 1	HPA:0160000	FALSE	2.24173e-28	27.6494	7055	655	549	11019	SOD1,SOD2,GSTP1,EPS15,RBM10,SULF1,AQP5,ALG1,GAB1,CDC26,MSX1,HINT2,PCTK3,BCL2L11,GLUD1,RASA1,APC,CCND2,BAG1,CHP1,MTR,PEX11B,POLD2,S100A6,ZFR,PPWD1,EIF4G3,UQCRC1,INO80C,CCDC28A,PPP4R3B,CHMP5,GTF3C1,DNAJA3,COQ10B,CARHSP1,ALDH4A1,DFFA,CBR4,IMMP2L,TRAIP,WDR19,GANC,PTRH2,HACD3,RBL2,AP2A1,SHMT1,NDUFB11,CDCA7L,MYH10,TSPAN33,G3BP1,ING1,VKORC1,DIDO1,ATF7,SLC38A10,NPHP4,NAGK,UBE3B,CLP1,RRM2B,BANP,DHPS,GNE,O…
HPA	skin 2	HPA:0470000	FALSE	7.51007e-28	27.1244	7036	655	547	11019	SOD1,SOD2,GSTP1,EPS15,RBM10,KPNA5,ALG1,DYNC1I1,GAB1,SLC9A7,CDC26,HINT2,PCTK3,BCL2L11,GLUD1,OSTF1,APC,CCND2,BAG1,KIFC1,MTR,POLD2,S100A6,ZFR,PPWD1,EIF4G3,UQCRC1,INO80C,CCDC28A,AP1G2,PPP4R3B,GTF3C1,DNAJA3,COQ10B,CARHSP1,ALDH4A1,DFFA,CBR4,IMMP2L,TRAIP,LZTR1,WDR19,GANC,PTRH2,HACD3,RBL2,AP2A1,SHMT1,NDUFB11,ZNF394,CDCA7L,MYH10,TSPAN33,G3BP1,ING1,VKORC1,DIDO1,ATF7,SLC38A10,NAGK,UBE3B,CLP1,RRM2B,BANP,PRSS…
HPA	colon; glandular cells[â‰¥Low]	HPA:0130051	FALSE	9.42706e-28	27.0256	6999	655	545	11019	SOD1,SOD2,EPS15,RBM10,KPNA5,ALG1,GAB1,ABCB1,SLC9A7,CDC26,ZNF222,HINT2,PCTK3,BCL2L11,GLUD1,OSTF1,APC,CHP1,KIFC1,MTR,PEX11B,POLD2,ZFR,PPWD1,EIF4G3,UQCRC1,INO80C,CCDC28A,AP1G2,PPP4R3B,CHMP5,GTF3C1,DNAJA3,COQ10B,C16ORF46,CARHSP1,ALDH4A1,DFFA,CBR4,IMMP2L,TRAIP,LZTR1,MTCH2,WDR19,GANC,PTRH2,HACD3,RBL2,AP2A1,SHMT1,NDUFB11,ZNF394,CDCA7L,MYH10,TSPAN33,G3BP1,ING1,DIDO1,SLC38A10,UBE3B,CLP1,RRM2B,BANP,TYMS,DH…
HPA	lymph node	HPA:0310000	FALSE	1.8188e-27	26.7402	6530	655	521	11019	SOD1,SOD2,GSTP1,EPS15,RBM10,ALG1,GAB1,SLC9A7,CDC26,TMEM100,HINT2,PCTK3,BCL2L11,GLUD1,OSTF1,BAG1,CHP1,KIFC1,POLD2,S100A6,ZFR,PPWD1,EIF4G3,UQCRC1,INO80C,CCDC28A,AP1G2,PPP4R3B,GTF3C1,DNAJA3,COQ10B,C16ORF46,CARHSP1,DFFA,CBR4,IMMP2L,TRAIP,LZTR1,WDR19,GANC,PTRH2,RBL2,AP2A1,NDUFB11,ZNF394,CDCA7L,TSPAN33,G3BP1,ING1,VKORC1,DIDO1,ATF7,SLC38A10,NAGK,MCM3,UBE3B,CLP1,RRM2B,BANP,CDKN2D,TYMS,DHPS,GNE,OTUD7B,CLN…
HPA	oral mucosa; squamous epithelial cells[â‰¥Low]	HPA:0330221	FALSE	4.37582e-27	26.3589	6257	655	506	11019	SOD1,SOD2,GSTP1,EPS15,RBM10,KPNA5,ALG1,GAB1,SLC9A7,CDC26,HINT2,PCTK3,BCL2L11,GLUD1,OSTF1,APC,CCND2,BAG1,CHP1,KIFC1,MTR,POLD2,S100A6,ZFR,PPWD1,EIF4G3,UQCRC1,INO80C,CCDC28A,AP1G2,PPP4R3B,GTF3C1,DNAJA3,COQ10B,DFFA,IMMP2L,TRAIP,WDR19,GANC,PTRH2,RBL2,AP2A1,SHMT1,NDUFB11,CDCA7L,TSPAN33,G3BP1,ING1,DIDO1,ATF7,SLC38A10,NAGK,MCM3,UBE3B,CLP1,RRM2B,BANP,PRSS27,TYMS,GNE,OTUD7B,CLNS1A,ZDHHC5,GSK3B,DIS3,ACIN1,N…
HPA	oral mucosa	HPA:0330000	FALSE	4.37582e-27	26.3589	6257	655	506	11019	SOD1,SOD2,GSTP1,EPS15,RBM10,KPNA5,ALG1,GAB1,SLC9A7,CDC26,HINT2,PCTK3,BCL2L11,GLUD1,OSTF1,APC,CCND2,BAG1,CHP1,KIFC1,MTR,POLD2,S100A6,ZFR,PPWD1,EIF4G3,UQCRC1,INO80C,CCDC28A,AP1G2,PPP4R3B,GTF3C1,DNAJA3,COQ10B,DFFA,IMMP2L,TRAIP,WDR19,GANC,PTRH2,RBL2,AP2A1,SHMT1,NDUFB11,CDCA7L,TSPAN33,G3BP1,ING1,DIDO1,ATF7,SLC38A10,NAGK,MCM3,UBE3B,CLP1,RRM2B,BANP,PRSS27,TYMS,GNE,OTUD7B,CLNS1A,ZDHHC5,GSK3B,DIS3,ACIN1,N…
HPA	pancreas	HPA:0350000	FALSE	5.14921e-27	26.2883	7409	655	563	11019	SOD1,SOD2,GSTP1,EPS15,RBM10,AQP5,ALG1,GAB1,SLC9A7,CDC26,ZNF222,TMEM100,HINT2,PCTK3,BCL2L11,GLUD1,OSTF1,APC,CCND2,BAG1,CHP1,MTR,PEX11B,POLD2,S100A6,ZFR,PPWD1,EIF4G3,UQCRC1,INO80C,CCDC28A,AP1G2,PPP4R3B,CHMP5,GTF3C1,DNAJA3,COQ10B,C16ORF46,CARHSP1,ALDH4A1,DFFA,CBR4,IMMP2L,TRAIP,MTCH2,WDR19,GANC,SIDT2,PTRH2,HACD3,RBL2,AP2A1,SHMT1,NDUFB11,ZNF394,CDCA7L,MYH10,TSPAN33,G3BP1,ING1,VKORC1,DIDO1,SLC38A10,NAG…
HPA	thyroid gland; glandular cells[â‰¥Low]	HPA:0590051	FALSE	1.29632e-26	25.8873	7131	655	549	11019	SOD1,SOD2,GSTP1,EPS15,RBM10,SULF1,KPNA5,ALG1,SLC9A7,CDC26,TMEM100,HINT2,PCTK3,BCL2L11,GLUD1,OSTF1,APC,CCND2,BAG1,CHP1,MTR,POLD2,S100A6,ZFR,PPWD1,EIF4G3,UQCRC1,INO80C,CCDC28A,AP1G2,PPP4R3B,CHMP5,GTF3C1,DNAJA3,COQ10B,CARHSP1,ALDH4A1,DFFA,CBR4,IMMP2L,TRAIP,LZTR1,WDR19,GANC,SIDT2,PTRH2,HACD3,RBL2,AP2A1,SHMT1,NDUFB11,CDCA7L,MYH10,TSPAN33,G3BP1,ING1,VKORC1,DIDO1,SLC38A10,NAGK,UBE3B,CLP1,RRM2B,BANP,DHPS…
HPA	thyroid gland	HPA:0590000	FALSE	1.29632e-26	25.8873	7131	655	549	11019	SOD1,SOD2,GSTP1,EPS15,RBM10,SULF1,KPNA5,ALG1,SLC9A7,CDC26,TMEM100,HINT2,PCTK3,BCL2L11,GLUD1,OSTF1,APC,CCND2,BAG1,CHP1,MTR,POLD2,S100A6,ZFR,PPWD1,EIF4G3,UQCRC1,INO80C,CCDC28A,AP1G2,PPP4R3B,CHMP5,GTF3C1,DNAJA3,COQ10B,CARHSP1,ALDH4A1,DFFA,CBR4,IMMP2L,TRAIP,LZTR1,WDR19,GANC,SIDT2,PTRH2,HACD3,RBL2,AP2A1,SHMT1,NDUFB11,CDCA7L,MYH10,TSPAN33,G3BP1,ING1,VKORC1,DIDO1,SLC38A10,NAGK,UBE3B,CLP1,RRM2B,BANP,DHPS…
HPA	placenta	HPA:0380000	FALSE	1.63236e-26	25.7872	7517	655	567	11019	SOD1,SOD2,GSTP1,EPS15,RBM10,ALG1,GAB1,SLC9A7,ZNF222,TMEM100,HINT2,PCTK3,BCL2L11,GLUD1,OSTF1,RASA1,APC,BAG1,CHP1,MTR,PEX11B,POLD2,S100A6,ZFR,PPWD1,EIF4G3,UQCRC1,INO80C,CCDC28A,AP1G2,PPP4R3B,CHMP5,GTF3C1,DNAJA3,C16ORF46,CARHSP1,ALDH4A1,DFFA,CBR4,IMMP2L,TRAIP,WDR19,GANC,SIDT2,PTRH2,HACD3,RBL2,AP2A1,NDUFB11,CDCA7L,MYH10,TSPAN33,G3BP1,ING1,VKORC1,DIDO1,SLC38A10,NAGK,MCM3,UBE3B,CLP1,RRM2B,BANP,TYMS,DHP…
HPA	cervix	HPA:0630000	FALSE	4.63433e-26	25.334	6930	655	538	11019	SOD1,SOD2,GSTP1,EPS15,RBM10,KPNA5,ALG1,DYNC1I1,SLC9A7,CDC26,MSX1,HINT2,PCTK3,BCL2L11,GLUD1,OSTF1,RASA1,APC,CCND2,BAG1,CHP1,KIFC1,MTR,PEX11B,POLD2,S100A6,ZFR,PPWD1,EIF4G3,UQCRC1,INO80C,CCDC28A,AP1G2,PPP4R3B,GTF3C1,DNAJA3,COQ10B,C16ORF46,CARHSP1,DFFA,CBR4,IMMP2L,TRAIP,WDR19,GANC,SIDT2,PTRH2,HACD3,RBL2,AP2A1,SHMT1,NDUFB11,CDCA7L,MYH10,G3BP1,ING1,VKORC1,DIDO1,ATF7,SLC38A10,NPHP4,MCM3,UBE3B,CLP1,RRM2B…
HPA	breast; glandular cells[â‰¥Low]	HPA:0050051	FALSE	5.61132e-26	25.2509	6813	655	532	11019	SOD1,SOD2,GSTP1,EPS15,RBM10,KPNA5,AQP5,ALG1,GAB1,SLC9A7,HINT2,PCTK3,BCL2L11,GLUD1,OSTF1,APC,BAG1,CHP1,MTR,PEX11B,POLD2,S100A6,ZFR,PPWD1,EIF4G3,UQCRC1,INO80C,CCDC28A,AP1G2,PPP4R3B,CHMP5,GTF3C1,DNAJA3,COQ10B,CARHSP1,ALDH4A1,DFFA,CBR4,IMMP2L,TRAIP,MTCH2,WDR19,GANC,PTRH2,HACD3,RBL2,AP2A1,SHMT1,NDUFB11,CDCA7L,TSPAN33,G3BP1,ING1,VKORC1,DIDO1,ATF7,SLC38A10,NAGK,MCM3,UBE3B,CLP1,RRM2B,BANP,TYMS,DHPS,GNE,O…
HPA	epididymis; glandular cells[â‰¥Low]	HPA:0180051	FALSE	9.78938e-26	25.0092	7337	655	557	11019	SOD1,SOD2,GSTP1,EPS15,RBM10,ALG1,DYNC1I1,GAB1,SLC9A7,CDC26,TMEM100,HINT2,PCTK3,BCL2L11,WNK3,GLUD1,OSTF1,RASA1,APC,CCND2,BAG1,CHP1,KIFC1,MTR,PEX11B,POLD2,S100A6,ZFR,PPWD1,EIF4G3,UQCRC1,INO80C,CCDC28A,AP1G2,PPP4R3B,GTF3C1,DNAJA3,COQ10B,C16ORF46,CARHSP1,ALDH4A1,DFFA,CBR4,IMMP2L,TRAIP,LZTR1,WDR19,GANC,SIDT2,PTRH2,HACD3,RBL2,AP2A1,SHMT1,NDUFB11,ZNF394,CDCA7L,MYH10,TSPAN33,G3BP1,ING1,VKORC1,DIDO1,SLC38…
HPA	epididymis	HPA:0180000	FALSE	9.78938e-26	25.0092	7337	655	557	11019	SOD1,SOD2,GSTP1,EPS15,RBM10,ALG1,DYNC1I1,GAB1,SLC9A7,CDC26,TMEM100,HINT2,PCTK3,BCL2L11,WNK3,GLUD1,OSTF1,RASA1,APC,CCND2,BAG1,CHP1,KIFC1,MTR,PEX11B,POLD2,S100A6,ZFR,PPWD1,EIF4G3,UQCRC1,INO80C,CCDC28A,AP1G2,PPP4R3B,GTF3C1,DNAJA3,COQ10B,C16ORF46,CARHSP1,ALDH4A1,DFFA,CBR4,IMMP2L,TRAIP,LZTR1,WDR19,GANC,SIDT2,PTRH2,HACD3,RBL2,AP2A1,SHMT1,NDUFB11,ZNF394,CDCA7L,MYH10,TSPAN33,G3BP1,ING1,VKORC1,DIDO1,SLC38…
HPA	duodenum; glandular cells[â‰¥Low]	HPA:0150051	FALSE	9.95151e-26	25.0021	7108	655	546	11019	SOD1,SOD2,EPS15,RBM10,KPNA5,AQP5,ALG1,GAB1,SLC9A7,CDC26,HINT2,PCTK3,BCL2L11,GLUD1,OSTF1,APC,CCND2,CHP1,KIFC1,MTR,PEX11B,POLD2,ZFR,SIRT2,PPWD1,EIF4G3,UQCRC1,INO80C,CCDC28A,AP1G2,PPP4R3B,CHMP5,GTF3C1,DNAJA3,COQ10B,C16ORF46,CARHSP1,ALDH4A1,DFFA,CBR4,IMMP2L,TRAIP,LZTR1,WDR19,GANC,SIDT2,PTRH2,HACD3,RBL2,AP2A1,SHMT1,NDUFB11,ZNF394,CDCA7L,MYH10,TSPAN33,G3BP1,ING1,VKORC1,DIDO1,SLC38A10,UBE3B,CLP1,RRM2B,B…
HPA	tonsil; non-germinal center cells[â‰¥Low]	HPA:0600441	FALSE	3.86789e-25	24.4125	6117	655	494	11019	SOD1,SOD2,GSTP1,EPS15,RBM10,SULF1,ALG1,GAB1,TMEM100,HINT2,PCTK3,BCL2L11,GLUD1,OSTF1,CHP1,KIFC1,MTR,PEX11B,POLD2,S100A6,ZFR,PPWD1,EIF4G3,UQCRC1,INO80C,CCDC28A,AP1G2,PPP4R3B,GTF3C1,DNAJA3,C16ORF46,DFFA,CBR4,IMMP2L,TRAIP,WDR19,GANC,PTRH2,HACD3,RBL2,AP2A1,NDUFB11,ZNF394,CDCA7L,MYH10,TSPAN33,G3BP1,ING1,DIDO1,SLC38A10,NAGK,MCM3,UBE3B,CLP1,RRM2B,BANP,CDKN2D,TYMS,GNE,OTUD7B,ZDHHC5,GSK3B,DIS3,ACIN1,PRMT7,…
HPA	tonsil; germinal center cells[â‰¥Low]	HPA:0600431	FALSE	3.88109e-25	24.411	5987	655	487	11019	SOD1,SOD2,GSTP1,EPS15,RBM10,ALG1,GAB1,SLC9A7,CDC26,ZNF222,TMEM100,HINT2,PCTK3,BCL2L11,GLUD1,OSTF1,BAG1,CHP1,MTR,PEX11B,POLD2,S100A6,ZFR,PPWD1,EIF4G3,UQCRC1,CCDC28A,AP1G2,PPP4R3B,GTF3C1,DNAJA3,C16ORF46,CARHSP1,DFFA,CBR4,IMMP2L,TRAIP,WDR19,GANC,PTRH2,HACD3,RBL2,AP2A1,SHMT1,NDUFB11,ZNF394,CDCA7L,G3BP1,ING1,VKORC1,DIDO1,SLC38A10,NAGK,MCM3,UBE3B,CLP1,RRM2B,TYMS,GNE,OTUD7B,CLNS1A,ZDHHC5,GSK3B,DIS3,ACIN…
HPA	kidney	HPA:0270000	FALSE	4.70437e-25	24.3275	8237	655	596	11019	SOD1,SOD2,GSTP1,EPS15,RBM10,SULF1,KPNA5,ALG1,DYNC1I1,GAB1,ABCB1,SLC9A7,CDC26,HINT2,PCTK3,BCL2L11,GLUD1,OSTF1,APC,CCND2,BAG1,CHP1,KIFC1,MTR,PEX11B,POLD2,S100A6,ZFR,SIRT2,PPWD1,EIF4G3,UQCRC1,INO80C,CCDC28A,AP1G2,PPP4R3B,CHMP5,GTF3C1,DNAJA3,COQ10B,C16ORF46,CARHSP1,ALDH4A1,DFFA,CBR4,IMMP2L,TRAIP,LZTR1,MTCH2,WDR19,GANC,SIDT2,PTRH2,HACD3,RBL2,AP2A1,SHMT1,NDUFB11,ZNF394,CDCA7L,MYH10,TSPAN33,G3BP1,ING1,V…
HPA	duodenum	HPA:0150000	FALSE	7.55402e-25	24.1218	7899	655	581	11019	SOD1,SOD2,EPS15,RBM10,SULF1,KPNA5,AQP5,ALG1,GAB1,SLC9A7,CDC26,HINT2,PCTK3,BCL2L11,GLUD1,OSTF1,APC,CCND2,BAG1,CHP1,KIFC1,MTR,PEX11B,POLD2,S100A6,ZFR,SIRT2,PPWD1,EIF4G3,UQCRC1,INO80C,CCDC28A,AP1G2,PPP4R3B,CHMP5,GTF3C1,DNAJA3,COQ10B,C16ORF46,CARHSP1,ALDH4A1,DFFA,CBR4,IMMP2L,TRAIP,LZTR1,WDR19,GANC,SIDT2,PTRH2,HACD3,RBL2,AP2A1,SHMT1,NDUFB11,ZNF394,CDCA7L,MYH10,TSPAN33,G3BP1,ING1,VKORC1,DIDO1,SLC38A10,…
HPA	rectum; glandular cells[â‰¥Low]	HPA:0400051	FALSE	8.17759e-25	24.0874	7067	655	542	11019	SOD1,SOD2,GSTP1,EPS15,RBM10,KPNA5,ALG1,GAB1,SLC9A7,CDC26,ZNF222,TMEM100,HINT2,PCTK3,BCL2L11,GLUD1,OSTF1,APC,CCND2,CHP1,KIFC1,MTR,PEX11B,POLD2,ZFR,SIRT2,PPWD1,EIF4G3,UQCRC1,INO80C,CCDC28A,AP1G2,PPP4R3B,CHMP5,GTF3C1,DNAJA3,COQ10B,C16ORF46,CARHSP1,ALDH4A1,DFFA,CBR4,IMMP2L,TRAIP,LZTR1,MTCH2,WDR19,GANC,PTRH2,HACD3,RBL2,AP2A1,SHMT1,NDUFB11,ZNF394,CDCA7L,MYH10,G3BP1,ING1,DIDO1,SLC38A10,UBE3B,CLP1,RRM2B,…
HPA	lung	HPA:0300000	FALSE	8.62008e-25	24.0645	7379	655	557	11019	SOD1,SOD2,GSTP1,EPS15,RBM10,SULF1,ALG1,GAB1,SLC9A7,CDC26,HINT2,PCTK3,BCL2L11,GLUD1,OSTF1,APC,BAG1,CHP1,MTR,PEX11B,POLD2,S100A6,ZFR,SIRT2,PPWD1,UQCRC1,INO80C,CCDC28A,AP1G2,PPP4R3B,GTF3C1,DNAJA3,COQ10B,C16ORF46,CARHSP1,ALDH4A1,DFFA,CBR4,IMMP2L,TRAIP,MTCH2,GANC,SIDT2,PTRH2,HACD3,RBL2,AP2A1,SHMT1,NDUFB11,ZNF394,CDCA7L,MYH10,TSPAN33,G3BP1,ING1,VKORC1,DIDO1,SLC38A10,NPHP4,NAGK,UBE3B,CLP1,RRM2B,BANP,TYM…
HPA	rectum	HPA:0400000	FALSE	1.04038e-24	23.9828	7973	655	584	11019	SOD1,SOD2,GSTP1,EPS15,RBM10,SULF1,KPNA5,ALG1,DYNC1I1,GAB1,SLC9A7,CDC26,ZNF222,TMEM100,HINT2,PCTK3,BCL2L11,GLUD1,OSTF1,APC,CCND2,BAG1,CHP1,KIFC1,MTR,PEX11B,POLD2,S100A6,ZFR,SIRT2,PPWD1,EIF4G3,UQCRC1,INO80C,CCDC28A,AP1G2,PPP4R3B,CHMP5,GTF3C1,DNAJA3,COQ10B,C16ORF46,CARHSP1,ALDH4A1,DFFA,CBR4,IMMP2L,TRAIP,LZTR1,MTCH2,WDR19,GANC,PTRH2,HACD3,RBL2,AP2A1,SHMT1,NDUFB11,ZNF394,CDCA7L,MYH10,G3BP1,ING1,DIDO1,…
HPA	nasopharynx	HPA:0320000	FALSE	3.14883e-24	23.5019	7196	655	547	11019	SOD1,SOD2,GSTP1,EPS15,RBM10,SULF1,KPNA5,AQP5,ALG1,DYNC1I1,CDC26,ZNF222,HINT2,PCTK3,BCL2L11,GLUD1,OSTF1,RASA1,APC,BAG1,CHP1,MTR,PEX11B,POLD2,S100A6,ZFR,PPWD1,EIF4G3,UQCRC1,INO80C,CCDC28A,AP1G2,GTF3C1,DNAJA3,C16ORF46,CARHSP1,ALDH4A1,DFFA,CBR4,IMMP2L,TRAIP,MTCH2,GANC,PTRH2,HACD3,RBL2,AP2A1,NDUFB11,CDCA7L,MYH10,TSPAN33,G3BP1,ING1,VKORC1,DIDO1,SLC38A10,NPHP4,NAGK,MCM3,UBE3B,CLP1,RRM2B,BANP,CDKN2D,TYMS…
HPA	vagina	HPA:0620000	FALSE	4.85126e-24	23.3141	6000	655	485	11019	SOD1,SOD2,GSTP1,EPS15,RBM10,KPNA5,ALG1,SLC9A7,PCTK3,BCL2L11,GLUD1,OSTF1,APC,CCND2,BAG1,CHP1,KIFC1,MTR,PEX11B,POLD2,S100A6,ZFR,PPWD1,UQCRC1,INO80C,CCDC28A,AP1G2,PPP4R3B,GTF3C1,DNAJA3,COQ10B,CARHSP1,ALDH4A1,DFFA,CBR4,IMMP2L,TRAIP,WDR19,GANC,PTRH2,HACD3,RBL2,SHMT1,NDUFB11,CDCA7L,MYH10,G3BP1,ING1,DIDO1,ATF7,SLC38A10,NAGK,MCM3,UBE3B,CLP1,BANP,PRSS27,DHPS,OTUD7B,CLNS1A,ZDHHC5,DIS3,ACIN1,NUMB,SGOL1,PRMT…
HPA	vagina; squamous epithelial cells[â‰¥Low]	HPA:0620221	FALSE	4.85126e-24	23.3141	6000	655	485	11019	SOD1,SOD2,GSTP1,EPS15,RBM10,KPNA5,ALG1,SLC9A7,PCTK3,BCL2L11,GLUD1,OSTF1,APC,CCND2,BAG1,CHP1,KIFC1,MTR,PEX11B,POLD2,S100A6,ZFR,PPWD1,UQCRC1,INO80C,CCDC28A,AP1G2,PPP4R3B,GTF3C1,DNAJA3,COQ10B,CARHSP1,ALDH4A1,DFFA,CBR4,IMMP2L,TRAIP,WDR19,GANC,PTRH2,HACD3,RBL2,SHMT1,NDUFB11,CDCA7L,MYH10,G3BP1,ING1,DIDO1,ATF7,SLC38A10,NAGK,MCM3,UBE3B,CLP1,BANP,PRSS27,DHPS,OTUD7B,CLNS1A,ZDHHC5,DIS3,ACIN1,NUMB,SGOL1,PRMT…
HPA	lung; macrophages[â‰¥Low]	HPA:0300411	FALSE	6.43679e-24	23.1913	6787	655	526	11019	SOD1,SOD2,EPS15,RBM10,ALG1,GAB1,SLC9A7,CDC26,HINT2,PCTK3,BCL2L11,GLUD1,OSTF1,APC,BAG1,CHP1,MTR,PEX11B,POLD2,S100A6,ZFR,SIRT2,PPWD1,UQCRC1,INO80C,CCDC28A,AP1G2,PPP4R3B,GTF3C1,DNAJA3,COQ10B,C16ORF46,ALDH4A1,DFFA,CBR4,IMMP2L,TRAIP,MTCH2,GANC,SIDT2,PTRH2,HACD3,RBL2,AP2A1,SHMT1,NDUFB11,ZNF394,CDCA7L,TSPAN33,G3BP1,ING1,VKORC1,DIDO1,SLC38A10,NAGK,UBE3B,RRM2B,BANP,TYMS,DHPS,GNE,OTUD7B,ZDHHC5,DIS3,ACIN1,N…
HPA	kidney; cells in tubules[â‰¥Low]	HPA:0270361	FALSE	1.79772e-23	22.7453	7027	655	537	11019	SOD2,GSTP1,EPS15,RBM10,SULF1,ALG1,GAB1,ABCB1,SLC9A7,CDC26,HINT2,PCTK3,BCL2L11,GLUD1,OSTF1,CCND2,BAG1,CHP1,KIFC1,MTR,PEX11B,POLD2,ZFR,SIRT2,PPWD1,EIF4G3,INO80C,CCDC28A,AP1G2,PPP4R3B,CHMP5,GTF3C1,DNAJA3,COQ10B,C16ORF46,CARHSP1,ALDH4A1,DFFA,CBR4,IMMP2L,TRAIP,LZTR1,MTCH2,WDR19,GANC,SIDT2,PTRH2,HACD3,RBL2,AP2A1,SHMT1,ZNF394,CDCA7L,MYH10,G3BP1,ING1,VKORC1,DIDO1,SLC38A10,NAGK,UBE3B,CLP1,RRM2B,BANP,DHPS,…
HPA	urinary bladder; urothelial cells[â‰¥Medium]	HPA:0610832	FALSE	2.33002e-23	22.6326	5958	655	481	11019	SOD2,GSTP1,EPS15,RBM10,SULF1,ALG1,GAB1,SLC9A7,CDC26,HINT2,PCTK3,BCL2L11,GLUD1,OSTF1,APC,BAG1,CHP1,MTR,POLD2,S100A6,ZFR,PPWD1,EIF4G3,UQCRC1,INO80C,CCDC28A,AP1G2,PPP4R3B,CHMP5,GTF3C1,DNAJA3,COQ10B,C16ORF46,CARHSP1,ALDH4A1,DFFA,CBR4,IMMP2L,GANC,PTRH2,HACD3,RBL2,AP2A1,SHMT1,NDUFB11,CDCA7L,MYH10,VKORC1,DIDO1,SLC38A10,NAGK,UBE3B,CLP1,RRM2B,BANP,DHPS,GNE,OTUD7B,CLNS1A,ZDHHC5,GSK3B,DIS3,ACIN1,NUMB,PRMT7,…
HPA	cerebral cortex	HPA:0100000	FALSE	3.02725e-23	22.519	8106	655	587	11019	SOD1,SOD2,GSTP1,EPS15,RBM10,SULF1,KPNA5,ALG1,DYNC1I1,GAB1,ABCB1,SLC9A7,CDC26,ZNF222,TMEM100,HINT2,PCTK3,BCL2L11,GLUD1,OSTF1,RASA1,DCC,APC,CCND2,BAG1,CHP1,KIFC1,MTR,PEX11B,POLD2,S100A6,ZFR,SIRT2,PPWD1,EIF4G3,UQCRC1,INO80C,CCDC28A,AP1G2,PPP4R3B,CHMP5,GTF3C1,DNAJA3,COQ10B,CARHSP1,ALDH4A1,DFFA,CBR4,IMMP2L,TRAIP,LZTR1,MTCH2,WDR19,GANC,SIDT2,PTRH2,HACD3,RBL2,AP2A1,SHMT1,NDUFB11,ZNF394,CDCA7L,MYH10,TSPA…
HPA	lymph node; germinal center cells[â‰¥Low]	HPA:0310431	FALSE	3.09114e-23	22.5099	5061	655	430	11019	SOD1,SOD2,EPS15,ALG1,GAB1,SLC9A7,CDC26,TMEM100,PCTK3,BCL2L11,GLUD1,OSTF1,BAG1,CHP1,KIFC1,POLD2,S100A6,ZFR,PPWD1,EIF4G3,UQCRC1,INO80C,CCDC28A,AP1G2,PPP4R3B,GTF3C1,DNAJA3,CARHSP1,DFFA,IMMP2L,LZTR1,GANC,PTRH2,RBL2,AP2A1,NDUFB11,ZNF394,CDCA7L,G3BP1,ING1,DIDO1,ATF7,SLC38A10,NAGK,MCM3,UBE3B,CLP1,RRM2B,BANP,TYMS,GNE,OTUD7B,CLNS1A,ZDHHC5,GSK3B,DIS3,ACIN1,PRMT7,NDUFV2,ZNF282,DMAP1,TMPO,SURF6,ZFYVE1,PIP4K2…
HPA	gallbladder; glandular cells[â‰¥Medium]	HPA:0220052	FALSE	5.38158e-23	22.2691	6615	655	515	11019	SOD1,SOD2,GSTP1,EPS15,RBM10,SULF1,KPNA5,ALG1,GAB1,ABCB1,SLC9A7,CDC26,HINT2,PCTK3,BCL2L11,GLUD1,OSTF1,APC,BAG1,CHP1,MTR,PEX11B,POLD2,S100A6,ZFR,PPWD1,EIF4G3,UQCRC1,INO80C,CCDC28A,AP1G2,PPP4R3B,CHMP5,GTF3C1,DNAJA3,COQ10B,ALDH4A1,DFFA,CBR4,IMMP2L,TRAIP,LZTR1,MTCH2,WDR19,GANC,PTRH2,HACD3,RBL2,AP2A1,SHMT1,NDUFB11,ZNF394,CDCA7L,MYH10,TSPAN33,G3BP1,ING1,VKORC1,DIDO1,SLC38A10,NAGK,UBE3B,CLP1,RRM2B,BANP,T…
HPA	bronchus	HPA:0060000	FALSE	8.56686e-23	22.0672	7428	655	555	11019	SOD1,SOD2,GSTP1,EPS15,RBM10,SULF1,KPNA5,AQP5,ALG1,DYNC1I1,SLC9A7,CDC26,ZNF222,HINT2,PCTK3,BCL2L11,GLUD1,OSTF1,RASA1,APC,BAG1,CHP1,KIFC1,MTR,PEX11B,POLD2,S100A6,PPWD1,EIF4G3,UQCRC1,INO80C,CCDC28A,AP1G2,PPP4R3B,CHMP5,GTF3C1,DNAJA3,COQ10B,C16ORF46,CARHSP1,ALDH4A1,DFFA,CBR4,IMMP2L,TRAIP,MTCH2,WDR19,GANC,PTRH2,HACD3,RBL2,AP2A1,SHMT1,NDUFB11,CDCA7L,MYH10,TSPAN33,G3BP1,ING1,VKORC1,DIDO1,SLC38A10,NPHP4,U…
HPA	lymph node; non-germinal center cells[â‰¥Low]	HPA:0310441	FALSE	9.88976e-23	22.0048	6061	655	485	11019	SOD1,SOD2,GSTP1,EPS15,RBM10,ALG1,GAB1,SLC9A7,TMEM100,HINT2,PCTK3,BCL2L11,GLUD1,OSTF1,BAG1,CHP1,POLD2,S100A6,ZFR,PPWD1,EIF4G3,UQCRC1,INO80C,CCDC28A,AP1G2,PPP4R3B,GTF3C1,DNAJA3,COQ10B,C16ORF46,CARHSP1,DFFA,CBR4,IMMP2L,TRAIP,WDR19,GANC,PTRH2,RBL2,AP2A1,NDUFB11,CDCA7L,TSPAN33,G3BP1,ING1,VKORC1,DIDO1,SLC38A10,NAGK,MCM3,UBE3B,CLP1,RRM2B,BANP,CDKN2D,TYMS,DHPS,GNE,OTUD7B,ZDHHC5,DIS3,ACIN1,SGOL1,PRMT7,ZNF…
HPA	bone marrow	HPA:0040000	FALSE	1.15362e-22	21.9379	6496	655	508	11019	SOD1,EPS15,RBM10,KPNA5,ALG1,GAB1,CDC26,ZNF222,HINT2,PCTK3,BCL2L11,GLUD1,OSTF1,RASA1,APC,CHP1,KIFC1,MTR,POLD2,S100A6,ZFR,PPWD1,EIF4G3,UQCRC1,INO80C,CCDC28A,AP1G2,PPP4R3B,GTF3C1,DNAJA3,COQ10B,C16ORF46,CARHSP1,DFFA,CBR4,IMMP2L,TRAIP,LZTR1,GANC,SIDT2,PTRH2,HACD3,RBL2,AP2A1,SHMT1,NDUFB11,ZNF394,CDCA7L,TSPAN33,G3BP1,ING1,VKORC1,DIDO1,ATF7,SLC38A10,NAGK,MCM3,UBE3B,CLP1,RRM2B,CDKN2D,TYMS,DHPS,GNE,OTUD7B,…
HPA	bone marrow; hematopoietic cells[â‰¥Low]	HPA:0040081	FALSE	1.15362e-22	21.9379	6496	655	508	11019	SOD1,EPS15,RBM10,KPNA5,ALG1,GAB1,CDC26,ZNF222,HINT2,PCTK3,BCL2L11,GLUD1,OSTF1,RASA1,APC,CHP1,KIFC1,MTR,POLD2,S100A6,ZFR,PPWD1,EIF4G3,UQCRC1,INO80C,CCDC28A,AP1G2,PPP4R3B,GTF3C1,DNAJA3,COQ10B,C16ORF46,CARHSP1,DFFA,CBR4,IMMP2L,TRAIP,LZTR1,GANC,SIDT2,PTRH2,HACD3,RBL2,AP2A1,SHMT1,NDUFB11,ZNF394,CDCA7L,TSPAN33,G3BP1,ING1,VKORC1,DIDO1,ATF7,SLC38A10,NAGK,MCM3,UBE3B,CLP1,RRM2B,CDKN2D,TYMS,DHPS,GNE,OTUD7B,…
HPA	colon; glandular cells[â‰¥Medium]	HPA:0130052	FALSE	2.4791e-22	21.6057	5988	655	480	11019	SOD2,EPS15,RBM10,ALG1,GAB1,HINT2,PCTK3,BCL2L11,GLUD1,OSTF1,APC,MTR,PEX11B,POLD2,ZFR,PPWD1,EIF4G3,UQCRC1,INO80C,CCDC28A,AP1G2,PPP4R3B,CHMP5,GTF3C1,DNAJA3,COQ10B,CARHSP1,ALDH4A1,DFFA,CBR4,IMMP2L,TRAIP,LZTR1,WDR19,GANC,PTRH2,HACD3,RBL2,SHMT1,NDUFB11,ZNF394,CDCA7L,G3BP1,ING1,DIDO1,SLC38A10,UBE3B,CLP1,RRM2B,BANP,DHPS,GNE,OTUD7B,CLNS1A,ZDHHC5,GSK3B,DIS3,ACIN1,NUMB,PRMT7,ZNF594,TOMM34,NDUFV2,ZNF282,ESD,…
HPA	pancreas; exocrine glandular cells[â‰¥Low]	HPA:0350471	FALSE	2.68666e-22	21.5708	6942	655	530	11019	SOD1,SOD2,GSTP1,EPS15,RBM10,AQP5,ALG1,GAB1,SLC9A7,CDC26,TMEM100,HINT2,PCTK3,BCL2L11,GLUD1,APC,BAG1,CHP1,MTR,PEX11B,POLD2,S100A6,ZFR,PPWD1,EIF4G3,UQCRC1,INO80C,CCDC28A,AP1G2,PPP4R3B,CHMP5,GTF3C1,DNAJA3,COQ10B,C16ORF46,CARHSP1,ALDH4A1,DFFA,CBR4,IMMP2L,TRAIP,MTCH2,WDR19,GANC,SIDT2,PTRH2,HACD3,RBL2,AP2A1,SHMT1,NDUFB11,ZNF394,CDCA7L,MYH10,TSPAN33,ING1,VKORC1,DIDO1,SLC38A10,NAGK,UBE3B,CLP1,RRM2B,BANP,T…
HPA	tonsil; squamous epithelial cells[â‰¥Medium]	HPA:0600222	FALSE	5.69497e-22	21.2445	4949	655	420	11019	SOD2,EPS15,RBM10,SLC9A7,CDC26,ZNF222,PCTK3,BCL2L11,GLUD1,APC,BAG1,CHP1,KIFC1,MTR,PEX11B,POLD2,S100A6,ZFR,PPWD1,EIF4G3,UQCRC1,INO80C,PPP4R3B,GTF3C1,DNAJA3,COQ10B,CARHSP1,ALDH4A1,DFFA,IMMP2L,WDR19,GANC,PTRH2,HACD3,RBL2,AP2A1,NDUFB11,CDCA7L,TSPAN33,G3BP1,DIDO1,SLC38A10,NAGK,UBE3B,CLP1,RRM2B,BANP,PRSS27,TYMS,GNE,OTUD7B,CLNS1A,ZDHHC5,GSK3B,DIS3,ACIN1,NUMB,PRMT7,ZNF594,ZNF282,DMAP1,TMPO,SURF6,ZFYVE1,NF…
HPA	prostate	HPA:0390000	FALSE	1.07977e-21	20.9667	6677	655	515	11019	SOD1,SOD2,GSTP1,EPS15,RBM10,SULF1,ALG1,GAB1,CDC26,HINT2,PCTK3,BCL2L11,GLUD1,OSTF1,APC,BAG1,CHP1,PEX11B,S100A6,ZFR,PPWD1,EIF4G3,UQCRC1,INO80C,CCDC28A,AP1G2,PPP4R3B,CHMP5,GTF3C1,DNAJA3,COQ10B,C16ORF46,CARHSP1,ALDH4A1,DFFA,CBR4,IMMP2L,TRAIP,LZTR1,WDR19,GANC,PTRH2,HACD3,RBL2,AP2A1,SHMT1,NDUFB11,ZNF394,CDCA7L,MYH10,G3BP1,ING1,VKORC1,DIDO1,ATF7,SLC38A10,NAGK,UBE3B,CLP1,RRM2B,BANP,GNE,OTUD7B,ZDHHC5,GSK3…
HPA	prostate; glandular cells[â‰¥Low]	HPA:0390051	FALSE	1.07977e-21	20.9667	6677	655	515	11019	SOD1,SOD2,GSTP1,EPS15,RBM10,SULF1,ALG1,GAB1,CDC26,HINT2,PCTK3,BCL2L11,GLUD1,OSTF1,APC,BAG1,CHP1,PEX11B,S100A6,ZFR,PPWD1,EIF4G3,UQCRC1,INO80C,CCDC28A,AP1G2,PPP4R3B,CHMP5,GTF3C1,DNAJA3,COQ10B,C16ORF46,CARHSP1,ALDH4A1,DFFA,CBR4,IMMP2L,TRAIP,LZTR1,WDR19,GANC,PTRH2,HACD3,RBL2,AP2A1,SHMT1,NDUFB11,ZNF394,CDCA7L,MYH10,G3BP1,ING1,VKORC1,DIDO1,ATF7,SLC38A10,NAGK,UBE3B,CLP1,RRM2B,BANP,GNE,OTUD7B,ZDHHC5,GSK3…
HPA	breast; myoepithelial cells[â‰¥Low]	HPA:0050091	FALSE	1.6505e-21	20.7824	5666	655	460	11019	SOD1,SOD2,EPS15,RBM10,SULF1,ALG1,GAB1,SLC9A7,HINT2,PCTK3,BCL2L11,GLUD1,OSTF1,BAG1,CHP1,MTR,PEX11B,S100A6,ZFR,SIRT2,PPWD1,EIF4G3,UQCRC1,INO80C,CCDC28A,AP1G2,PPP4R3B,GTF3C1,DNAJA3,COQ10B,CARHSP1,DFFA,CBR4,IMMP2L,TRAIP,LZTR1,MTCH2,GANC,PTRH2,HACD3,RBL2,AP2A1,SHMT1,NDUFB11,TSPAN33,G3BP1,ING1,DIDO1,ATF7,SLC38A10,NAGK,UBE3B,CLP1,RRM2B,BANP,TYMS,DHPS,GNE,OTUD7B,CLNS1A,DIS3,ACIN1,NUMB,PRMT7,NDUFV2,ZNF282…
HPA	seminal vesicle; glandular cells[â‰¥Low]	HPA:0430051	FALSE	2.19103e-21	20.6594	6828	655	522	11019	SOD1,SOD2,GSTP1,EPS15,RBM10,KPNA5,ALG1,DYNC1I1,GAB1,SLC9A7,CDC26,HINT2,PCTK3,BCL2L11,GLUD1,OSTF1,APC,BAG1,CHP1,KIFC1,MTR,PEX11B,POLD2,S100A6,ZFR,PPWD1,EIF4G3,UQCRC1,INO80C,CCDC28A,AP1G2,PPP4R3B,CHMP5,GTF3C1,DNAJA3,ALDH4A1,DFFA,CBR4,IMMP2L,TRAIP,LZTR1,WDR19,GANC,SIDT2,PTRH2,HACD3,RBL2,AP2A1,SHMT1,NDUFB11,ZNF394,CDCA7L,MYH10,TSPAN33,G3BP1,ING1,VKORC1,DIDO1,SLC38A10,NAGK,UBE3B,CLP1,RRM2B,TYMS,DHPS,G…
HPA	seminal vesicle	HPA:0430000	FALSE	2.19103e-21	20.6594	6828	655	522	11019	SOD1,SOD2,GSTP1,EPS15,RBM10,KPNA5,ALG1,DYNC1I1,GAB1,SLC9A7,CDC26,HINT2,PCTK3,BCL2L11,GLUD1,OSTF1,APC,BAG1,CHP1,KIFC1,MTR,PEX11B,POLD2,S100A6,ZFR,PPWD1,EIF4G3,UQCRC1,INO80C,CCDC28A,AP1G2,PPP4R3B,CHMP5,GTF3C1,DNAJA3,ALDH4A1,DFFA,CBR4,IMMP2L,TRAIP,LZTR1,WDR19,GANC,SIDT2,PTRH2,HACD3,RBL2,AP2A1,SHMT1,NDUFB11,ZNF394,CDCA7L,MYH10,TSPAN33,G3BP1,ING1,VKORC1,DIDO1,SLC38A10,NAGK,UBE3B,CLP1,RRM2B,TYMS,DHPS,G…
HPA	adrenal gland; glandular cells[â‰¥Medium]	HPA:0020052	FALSE	5.94538e-21	20.2258	6018	655	478	11019	SOD1,SOD2,GSTP1,EPS15,RBM10,ALG1,ABCB1,TMEM100,HINT2,PCTK3,BCL2L11,GLUD1,OSTF1,APC,CHP1,MTR,PEX11B,POLD2,ZFR,SIRT2,PPWD1,EIF4G3,UQCRC1,INO80C,CCDC28A,AP1G2,PPP4R3B,GTF3C1,DNAJA3,CARHSP1,ALDH4A1,DFFA,CBR4,IMMP2L,TRAIP,MTCH2,WDR19,GANC,SIDT2,PTRH2,HACD3,RBL2,AP2A1,NDUFB11,ZNF394,CDCA7L,TSPAN33,G3BP1,VKORC1,DIDO1,SLC38A10,UBE3B,CLP1,RRM2B,DHPS,GNE,OTUD7B,ZDHHC5,DIS3,ACIN1,NUMB,PRMT7,ZNF594,TOMM34,ND…
HPA	ovary	HPA:0340000	FALSE	6.26718e-21	20.2029	5429	655	445	11019	SOD1,SOD2,GSTP1,EPS15,RBM10,ALG1,GAB1,ABCB1,CDC26,ZNF222,HINT2,PCTK3,BCL2L11,GLUD1,OSTF1,BAG1,CHP1,MTR,POLD2,S100A6,ZFR,PPWD1,EIF4G3,UQCRC1,CCDC28A,AP1G2,GTF3C1,DNAJA3,C16ORF46,CARHSP1,DFFA,IMMP2L,TRAIP,WDR19,GANC,PTRH2,HACD3,RBL2,AP2A1,SHMT1,NDUFB11,CDCA7L,MYH10,TSPAN33,G3BP1,ING1,VKORC1,DIDO1,ATF7,SLC38A10,UBE3B,CLP1,RRM2B,OTUD7B,CLNS1A,ZDHHC5,GSK3B,DIS3,ACIN1,NUMB,PRMT7,ZNF594,TOMM34,ZNF282,DM…
HPA	appendix; glandular cells[â‰¥Medium]	HPA:0030052	FALSE	2.17473e-20	19.6626	5508	655	448	11019	SOD2,EPS15,RBM10,KPNA5,ALG1,GAB1,HINT2,PCTK3,BCL2L11,GLUD1,OSTF1,APC,KIFC1,MTR,PEX11B,POLD2,ZFR,PPWD1,EIF4G3,UQCRC1,INO80C,CCDC28A,PPP4R3B,CHMP5,GTF3C1,DNAJA3,COQ10B,CARHSP1,ALDH4A1,DFFA,CBR4,IMMP2L,TRAIP,LZTR1,MTCH2,WDR19,GANC,PTRH2,HACD3,RBL2,AP2A1,SHMT1,NDUFB11,ZNF394,CDCA7L,G3BP1,DIDO1,SLC38A10,UBE3B,CLP1,RRM2B,DHPS,GNE,OTUD7B,CLNS1A,ZDHHC5,GSK3B,DIS3,ACIN1,NUMB,PRMT7,ZNF594,TOMM34,NDUFV2,ZNF…
HPA	small intestine; glandular cells[â‰¥Medium]	HPA:0480052	FALSE	2.49182e-20	19.6035	6067	655	479	11019	SOD2,EPS15,RBM10,ALG1,GAB1,SLC9A7,CDC26,HINT2,PCTK3,BCL2L11,GLUD1,OSTF1,APC,CHP1,MTR,PEX11B,POLD2,ZFR,SIRT2,PPWD1,EIF4G3,UQCRC1,INO80C,CCDC28A,AP1G2,PPP4R3B,CHMP5,GTF3C1,DNAJA3,COQ10B,CARHSP1,ALDH4A1,DFFA,CBR4,IMMP2L,TRAIP,LZTR1,MTCH2,WDR19,GANC,SIDT2,PTRH2,HACD3,RBL2,AP2A1,SHMT1,NDUFB11,ZNF394,CDCA7L,MYH10,G3BP1,DIDO1,SLC38A10,UBE3B,CLP1,RRM2B,BANP,DHPS,GNE,OTUD7B,CLNS1A,ZDHHC5,GSK3B,DIS3,ACIN1,…
HPA	endometrium 2; glandular cells[â‰¥Medium]	HPA:0170052	FALSE	9.937e-20	19.0027	4887	655	410	11019	SOD1,SOD2,GSTP1,EPS15,RBM10,ALG1,SLC9A7,CDC26,MSX1,HINT2,BCL2L11,GLUD1,APC,BAG1,CHP1,PEX11B,POLD2,S100A6,ZFR,PPWD1,UQCRC1,INO80C,CCDC28A,GTF3C1,DNAJA3,COQ10B,CARHSP1,ALDH4A1,DFFA,CBR4,IMMP2L,TRAIP,WDR19,GANC,PTRH2,HACD3,RBL2,SHMT1,NDUFB11,CDCA7L,MYH10,TSPAN33,G3BP1,ING1,VKORC1,DIDO1,SLC38A10,NPHP4,UBE3B,CLP1,RRM2B,DHPS,OTUD7B,ZDHHC5,DIS3,ACIN1,NUMB,PRMT7,TOMM34,NDUFV2,ZNF282,ESD,DMAP1,TMPO,SURF6,…
HPA	breast; glandular cells[â‰¥Medium]	HPA:0050052	FALSE	1.07331e-19	18.9693	5109	655	423	11019	SOD1,SOD2,EPS15,RBM10,ALG1,GAB1,SLC9A7,HINT2,PCTK3,BCL2L11,GLUD1,APC,BAG1,CHP1,MTR,S100A6,ZFR,PPWD1,UQCRC1,INO80C,CCDC28A,AP1G2,PPP4R3B,GTF3C1,DNAJA3,COQ10B,ALDH4A1,DFFA,CBR4,IMMP2L,TRAIP,WDR19,GANC,PTRH2,HACD3,RBL2,AP2A1,SHMT1,NDUFB11,CDCA7L,G3BP1,ING1,VKORC1,DIDO1,SLC38A10,UBE3B,CLP1,RRM2B,BANP,DHPS,OTUD7B,ZDHHC5,GSK3B,DIS3,ACIN1,NUMB,PRMT7,ZNF282,DMAP1,TMPO,SURF6,NFYA,PIP4K2C,UBA52,MYO9A,DMXL1…
HPA	rectum; glandular cells[â‰¥Medium]	HPA:0400052	FALSE	1.56335e-19	18.8059	6107	655	479	11019	SOD2,EPS15,RBM10,KPNA5,ALG1,GAB1,SLC9A7,ZNF222,HINT2,PCTK3,BCL2L11,GLUD1,OSTF1,APC,CCND2,CHP1,MTR,POLD2,ZFR,SIRT2,PPWD1,EIF4G3,UQCRC1,INO80C,CCDC28A,AP1G2,PPP4R3B,CHMP5,GTF3C1,DNAJA3,COQ10B,CARHSP1,ALDH4A1,DFFA,CBR4,IMMP2L,TRAIP,MTCH2,WDR19,GANC,PTRH2,HACD3,RBL2,AP2A1,SHMT1,NDUFB11,ZNF394,CDCA7L,MYH10,G3BP1,ING1,DIDO1,SLC38A10,UBE3B,CLP1,RRM2B,BANP,TYMS,DHPS,GNE,OTUD7B,GSK3B,DIS3,NUMB,PRMT7,ZNF59…
HPA	skin 1	HPA:0460000	FALSE	2.42783e-19	18.6148	7246	655	538	11019	SOD1,SOD2,GSTP1,EPS15,RBM10,KPNA5,ALG1,DYNC1I1,GAB1,SLC9A7,CDC26,ZNF222,HINT2,PCTK3,BCL2L11,GLUD1,OSTF1,APC,CCND2,BAG1,CHP1,KIFC1,MTR,PEX11B,POLD2,S100A6,ZFR,PPWD1,EIF4G3,UQCRC1,INO80C,CCDC28A,AP1G2,PPP4R3B,GTF3C1,DNAJA3,CARHSP1,ALDH4A1,DFFA,CBR4,IMMP2L,TRAIP,LZTR1,GANC,PTRH2,HACD3,RBL2,AP2A1,NDUFB11,CDCA7L,TSPAN33,G3BP1,ING1,VKORC1,DIDO1,ATF7,SLC38A10,NAGK,MCM3,UBE3B,CLP1,RRM2B,BANP,TYMS,DHPS,GN…
HPA	duodenum; glandular cells[â‰¥Medium]	HPA:0150052	FALSE	3.42378e-19	18.4655	6106	655	478	11019	SOD1,SOD2,EPS15,RBM10,ALG1,GAB1,SLC9A7,HINT2,PCTK3,BCL2L11,GLUD1,OSTF1,APC,CHP1,MTR,PEX11B,POLD2,ZFR,SIRT2,PPWD1,UQCRC1,INO80C,CCDC28A,AP1G2,PPP4R3B,CHMP5,GTF3C1,DNAJA3,COQ10B,CARHSP1,ALDH4A1,DFFA,CBR4,IMMP2L,TRAIP,LZTR1,WDR19,GANC,PTRH2,HACD3,RBL2,SHMT1,NDUFB11,ZNF394,CDCA7L,MYH10,TSPAN33,G3BP1,ING1,DIDO1,SLC38A10,UBE3B,CLP1,RRM2B,BANP,DHPS,GNE,OTUD7B,CLNS1A,ZDHHC5,GSK3B,DIS3,ACIN1,NUMB,PRMT7,ZN…
HPA	cervix; glandular cells[â‰¥Low]	HPA:0630051	FALSE	7.80689e-19	18.1075	5692	655	454	11019	SOD1,SOD2,EPS15,RBM10,ALG1,SLC9A7,CDC26,MSX1,HINT2,BCL2L11,GLUD1,RASA1,APC,BAG1,CHP1,PEX11B,POLD2,S100A6,ZFR,PPWD1,EIF4G3,UQCRC1,INO80C,CCDC28A,AP1G2,PPP4R3B,GTF3C1,DNAJA3,COQ10B,CARHSP1,DFFA,CBR4,IMMP2L,TRAIP,GANC,PTRH2,RBL2,AP2A1,SHMT1,NDUFB11,CDCA7L,MYH10,G3BP1,ING1,VKORC1,DIDO1,ATF7,SLC38A10,NPHP4,MCM3,UBE3B,CLP1,RRM2B,BANP,DHPS,OTUD7B,ZDHHC5,DIS3,NUMB,PRMT7,NDUFV2,ZNF282,ESD,DMAP1,TMPO,SURF6…
HPA	testis	HPA:0570000	FALSE	1.28924e-18	17.8897	9036	655	617	11019	SOD1,SOD2,GSTP1,EPS15,RBM10,SULF1,KPNA5,AQP5,ALG1,GAB1,SLC9A7,CDC26,ZNF222,TMEM100,HINT2,PCTK3,BCL2L11,WNK3,GLUD1,OSTF1,DCC,APC,BAG1,CHP1,KIFC1,MTR,PEX11B,POLD2,S100A6,ZFR,SIRT2,PPWD1,EIF4G3,UQCRC1,INO80C,CCDC28A,AP1G2,PPP4R3B,CHMP5,GTF3C1,DNAJA3,COQ10B,C16ORF46,CARHSP1,ALDH4A1,DFFA,CBR4,IMMP2L,TRAIP,MTCH2,WDR19,GANC,PTRH2,HACD3,RBL2,AP2A1,SHMT1,NDUFB11,ZNF394,CDCA7L,MYH10,TSPAN33,G3BP1,ING1,VKOR…
HPA	stomach 2; glandular cells[â‰¥Medium]	HPA:0550052	FALSE	1.36339e-18	17.8654	6284	655	486	11019	SOD1,SOD2,GSTP1,EPS15,RBM10,KPNA5,ALG1,SLC9A7,CDC26,HINT2,PCTK3,BCL2L11,GLUD1,OSTF1,DCC,APC,BAG1,CHP1,PEX11B,POLD2,S100A6,ZFR,PPWD1,UQCRC1,INO80C,CCDC28A,AP1G2,PPP4R3B,CHMP5,GTF3C1,DNAJA3,COQ10B,CARHSP1,ALDH4A1,DFFA,CBR4,IMMP2L,TRAIP,LZTR1,MTCH2,GANC,PTRH2,HACD3,RBL2,AP2A1,SHMT1,NDUFB11,CDCA7L,G3BP1,VKORC1,DIDO1,SLC38A10,MCM3,UBE3B,CLP1,RRM2B,BANP,TYMS,DHPS,GNE,OTUD7B,ZDHHC5,GSK3B,DIS3,ACIN1,NUMB…
HPA	thyroid gland; glandular cells[â‰¥Medium]	HPA:0590052	FALSE	1.60646e-18	17.7941	5602	655	448	11019	SOD1,SOD2,GSTP1,EPS15,RBM10,ALG1,SLC9A7,CDC26,TMEM100,HINT2,PCTK3,BCL2L11,GLUD1,OSTF1,APC,CCND2,BAG1,CHP1,MTR,POLD2,S100A6,ZFR,PPWD1,UQCRC1,INO80C,CCDC28A,AP1G2,GTF3C1,DNAJA3,COQ10B,ALDH4A1,DFFA,CBR4,IMMP2L,TRAIP,WDR19,GANC,PTRH2,HACD3,RBL2,AP2A1,SHMT1,NDUFB11,CDCA7L,MYH10,TSPAN33,G3BP1,ING1,VKORC1,DIDO1,SLC38A10,UBE3B,CLP1,RRM2B,OTUD7B,ZDHHC5,DIS3,ACIN1,NUMB,PRMT7,ZNF594,ZNF282,ESD,DMAP1,SURF6,Z…
HPA	tonsil; germinal center cells[â‰¥Medium]	HPA:0600432	FALSE	2.10882e-18	17.676	4100	655	358	11019	SOD2,EPS15,RBM10,ALG1,GAB1,SLC9A7,BCL2L11,GLUD1,OSTF1,MTR,POLD2,ZFR,PPWD1,EIF4G3,UQCRC1,CCDC28A,PPP4R3B,GTF3C1,DNAJA3,CARHSP1,DFFA,IMMP2L,TRAIP,WDR19,GANC,PTRH2,RBL2,AP2A1,SHMT1,NDUFB11,ZNF394,CDCA7L,G3BP1,ING1,DIDO1,SLC38A10,NAGK,MCM3,UBE3B,CLP1,RRM2B,TYMS,CLNS1A,ZDHHC5,GSK3B,DIS3,ACIN1,PRMT7,ZNF594,ZNF282,DMAP1,TMPO,SURF6,NFYA,NDUFS2,UBA52,MYO9A,DMXL1,MYBBP1A,ZFP62,C21ORF91,C9ORF40,PFDN4,PEX5,P…
HPA	parathyroid gland; glandular cells[â‰¥Low]	HPA:0360051	FALSE	2.65152e-18	17.5765	5898	655	464	11019	SOD1,SOD2,GSTP1,EPS15,RBM10,SULF1,KPNA5,SLC9A7,CDC26,HINT2,PCTK3,BCL2L11,GLUD1,OSTF1,APC,BAG1,CHP1,MTR,PEX11B,POLD2,PPWD1,EIF4G3,UQCRC1,INO80C,AP1G2,PPP4R3B,GTF3C1,DNAJA3,COQ10B,CARHSP1,ALDH4A1,DFFA,CBR4,IMMP2L,TRAIP,MTCH2,WDR19,GANC,PTRH2,HACD3,RBL2,AP2A1,NDUFB11,ZNF394,MYH10,TSPAN33,G3BP1,ING1,VKORC1,DIDO1,SLC38A10,UBE3B,CLP1,RRM2B,BANP,TYMS,DHPS,GNE,OTUD7B,ZDHHC5,GSK3B,DIS3,ACIN1,PRMT7,TOMM34,…
HPA	parathyroid gland	HPA:0360000	FALSE	2.65152e-18	17.5765	5898	655	464	11019	SOD1,SOD2,GSTP1,EPS15,RBM10,SULF1,KPNA5,SLC9A7,CDC26,HINT2,PCTK3,BCL2L11,GLUD1,OSTF1,APC,BAG1,CHP1,MTR,PEX11B,POLD2,PPWD1,EIF4G3,UQCRC1,INO80C,AP1G2,PPP4R3B,GTF3C1,DNAJA3,COQ10B,CARHSP1,ALDH4A1,DFFA,CBR4,IMMP2L,TRAIP,MTCH2,WDR19,GANC,PTRH2,HACD3,RBL2,AP2A1,NDUFB11,ZNF394,MYH10,TSPAN33,G3BP1,ING1,VKORC1,DIDO1,SLC38A10,UBE3B,CLP1,RRM2B,BANP,TYMS,DHPS,GNE,OTUD7B,ZDHHC5,GSK3B,DIS3,ACIN1,PRMT7,TOMM34,…
HPA	lymph node; germinal center cells[â‰¥Medium]	HPA:0310432	FALSE	3.19495e-18	17.4955	3302	655	306	11019	SOD2,EPS15,ALG1,SLC9A7,BCL2L11,GLUD1,OSTF1,CHP1,POLD2,ZFR,EIF4G3,UQCRC1,CCDC28A,AP1G2,PPP4R3B,GTF3C1,DNAJA3,CARHSP1,IMMP2L,GANC,PTRH2,RBL2,AP2A1,NDUFB11,ZNF394,CDCA7L,G3BP1,ING1,DIDO1,NAGK,MCM3,UBE3B,CLP1,RRM2B,BANP,TYMS,OTUD7B,ZDHHC5,GSK3B,DIS3,ACIN1,PRMT7,NDUFV2,TMPO,SURF6,ZFYVE1,PIP4K2C,NDUFS2,UBA52,DMXL1,MYBBP1A,C21ORF91,C9ORF40,PFDN4,PEX5,PAF1,FANCG,ACTG1,TAF15,TAF5,COL4A3BP,C1ORF35,PHF12,ND…
HPA	esophagus; squamous epithelial cells[â‰¥Medium]	HPA:0190222	FALSE	5.30736e-18	17.2751	5058	655	415	11019	SOD2,GSTP1,EPS15,RBM10,SULF1,ALG1,CDC26,HINT2,PCTK3,BCL2L11,GLUD1,OSTF1,APC,BAG1,CHP1,MTR,POLD2,S100A6,ZFR,PPWD1,EIF4G3,UQCRC1,INO80C,CCDC28A,GTF3C1,DNAJA3,COQ10B,CARHSP1,CBR4,IMMP2L,TRAIP,WDR19,GANC,PTRH2,HACD3,RBL2,SHMT1,NDUFB11,CDCA7L,G3BP1,DIDO1,SLC38A10,NAGK,UBE3B,CLP1,BANP,PRSS27,OTUD7B,ZDHHC5,DIS3,ACIN1,NUMB,PRMT7,ZNF594,NDUFV2,ZNF282,DMAP1,TMPO,SURF6,NFYA,PIP4K2C,NDUFS2,UBA52,DMXL1,MYBBP1…
HPA	bone marrow; hematopoietic cells[â‰¥Medium]	HPA:0040082	FALSE	7.82061e-18	17.1068	4256	655	366	11019	EPS15,RBM10,KPNA5,ZNF222,BCL2L11,OSTF1,APC,CHP1,MTR,POLD2,S100A6,ZFR,UQCRC1,AP1G2,PPP4R3B,DNAJA3,CARHSP1,IMMP2L,TRAIP,GANC,PTRH2,HACD3,RBL2,AP2A1,NDUFB11,ZNF394,TSPAN33,G3BP1,ING1,DIDO1,SLC38A10,MCM3,UBE3B,CLP1,RRM2B,CDKN2D,TYMS,GNE,OTUD7B,CLNS1A,ZDHHC5,DIS3,ACIN1,NUMB,PRMT7,ZNF594,TOMM34,ZNF282,ESD,DMAP1,TMPO,SURF6,ZFYVE1,NFYA,PIP4K2C,UBA52,DMXL1,MYBBP1A,ZFP62,C21ORF91,C9ORF40,PFDN4,TYMP,PEX5,TN…
HPA	lymph node; non-germinal center cells[â‰¥Medium]	HPA:0310442	FALSE	9.67835e-18	17.0142	3989	655	349	11019	SOD1,SOD2,EPS15,RBM10,ALG1,GAB1,BCL2L11,GLUD1,OSTF1,CHP1,POLD2,S100A6,ZFR,PPWD1,UQCRC1,CCDC28A,AP1G2,GTF3C1,DNAJA3,CARHSP1,DFFA,CBR4,IMMP2L,WDR19,GANC,PTRH2,RBL2,AP2A1,NDUFB11,CDCA7L,G3BP1,ING1,DIDO1,SLC38A10,NAGK,MCM3,UBE3B,CLP1,RRM2B,CDKN2D,TYMS,GNE,OTUD7B,ZDHHC5,PRMT7,ZNF282,TMPO,SURF6,ZFYVE1,NDUFS2,UBA52,MYO9A,DMXL1,MYBBP1A,C21ORF91,PFDN4,TYMP,PEX5,PAF1,FANCG,ACTG1,DPM3,CAST,TAF15,TAF5,COL4A3…
HPA	spleen	HPA:0530000	FALSE	1.0301e-17	16.9871	5893	655	462	11019	SOD1,SOD2,GSTP1,EPS15,RBM10,SULF1,ALG1,GAB1,CDC26,ZNF222,HINT2,PCTK3,BCL2L11,GLUD1,OSTF1,BAG1,CHP1,POLD2,S100A6,ZFR,PPWD1,UQCRC1,INO80C,CCDC28A,AP1G2,PPP4R3B,GTF3C1,DNAJA3,COQ10B,CARHSP1,ALDH4A1,DFFA,CBR4,IMMP2L,GANC,PTRH2,RBL2,AP2A1,NDUFB11,TSPAN33,G3BP1,ING1,VKORC1,DIDO1,SLC38A10,NAGK,UBE3B,CLP1,RRM2B,BANP,CDKN2D,TYMS,GNE,OTUD7B,CLNS1A,ZDHHC5,GSK3B,DIS3,ACIN1,NUMB,SGOL1,PRMT7,TOMM34,ZNF282,ESD,…
HPA	heart muscle	HPA:0240000	FALSE	1.1239e-17	16.9493	6332	655	486	11019	SOD1,SOD2,GSTP1,EPS15,RBM10,SULF1,KPNA5,ALG1,SLC9A7,CDC26,HINT2,PCTK3,BCL2L11,GLUD1,OSTF1,CCND2,BAG1,CHP1,KIFC1,PEX11B,ZFR,SIRT2,PPWD1,UQCRC1,INO80C,CCDC28A,AP1G2,CHMP5,GTF3C1,DNAJA3,COQ10B,C16ORF46,ALDH4A1,DFFA,CBR4,IMMP2L,TRAIP,LZTR1,MTCH2,WDR19,GANC,PTRH2,HACD3,RBL2,NDUFB11,ZNF394,CDCA7L,MYH10,TSPAN33,ING1,DIDO1,SLC38A10,NAGK,UBE3B,CLP1,BANP,DHPS,GNE,OTUD7B,CLNS1A,ZDHHC5,DIS3,ACIN1,NUMB,PRMT7,…
HPA	heart muscle; cardiomyocytes[â‰¥Low]	HPA:0241101	FALSE	1.1239e-17	16.9493	6332	655	486	11019	SOD1,SOD2,GSTP1,EPS15,RBM10,SULF1,KPNA5,ALG1,SLC9A7,CDC26,HINT2,PCTK3,BCL2L11,GLUD1,OSTF1,CCND2,BAG1,CHP1,KIFC1,PEX11B,ZFR,SIRT2,PPWD1,UQCRC1,INO80C,CCDC28A,AP1G2,CHMP5,GTF3C1,DNAJA3,COQ10B,C16ORF46,ALDH4A1,DFFA,CBR4,IMMP2L,TRAIP,LZTR1,MTCH2,WDR19,GANC,PTRH2,HACD3,RBL2,NDUFB11,ZNF394,CDCA7L,MYH10,TSPAN33,ING1,DIDO1,SLC38A10,NAGK,UBE3B,CLP1,BANP,DHPS,GNE,OTUD7B,CLNS1A,ZDHHC5,DIS3,ACIN1,NUMB,PRMT7,…
HPA	salivary gland	HPA:0420000	FALSE	1.30508e-17	16.8844	6902	655	516	11019	SOD1,SOD2,EPS15,RBM10,KPNA5,AQP5,ALG1,SLC9A7,CDC26,HINT2,PCTK3,BCL2L11,GLUD1,DCC,APC,BAG1,CHP1,MTR,PEX11B,S100A6,ZFR,PPWD1,EIF4G3,UQCRC1,INO80C,CCDC28A,AP1G2,GTF3C1,DNAJA3,COQ10B,C16ORF46,CARHSP1,ALDH4A1,DFFA,CBR4,IMMP2L,TRAIP,LZTR1,MTCH2,WDR19,GANC,PTRH2,HACD3,RBL2,AP2A1,SHMT1,NDUFB11,ZNF394,CDCA7L,MYH10,TSPAN33,G3BP1,ING1,VKORC1,DIDO1,SLC38A10,NAGK,UBE3B,CLP1,RRM2B,BANP,DHPS,GNE,OTUD7B,ZDHHC5,G…
HPA	salivary gland; glandular cells[â‰¥Low]	HPA:0420051	FALSE	1.30508e-17	16.8844	6902	655	516	11019	SOD1,SOD2,EPS15,RBM10,KPNA5,AQP5,ALG1,SLC9A7,CDC26,HINT2,PCTK3,BCL2L11,GLUD1,DCC,APC,BAG1,CHP1,MTR,PEX11B,S100A6,ZFR,PPWD1,EIF4G3,UQCRC1,INO80C,CCDC28A,AP1G2,GTF3C1,DNAJA3,COQ10B,C16ORF46,CARHSP1,ALDH4A1,DFFA,CBR4,IMMP2L,TRAIP,LZTR1,MTCH2,WDR19,GANC,PTRH2,HACD3,RBL2,AP2A1,SHMT1,NDUFB11,ZNF394,CDCA7L,MYH10,TSPAN33,G3BP1,ING1,VKORC1,DIDO1,SLC38A10,NAGK,UBE3B,CLP1,RRM2B,BANP,DHPS,GNE,OTUD7B,ZDHHC5,G…
HPA	hippocampus	HPA:0250000	FALSE	3.71721e-17	16.4298	6830	655	511	11019	SOD1,SOD2,GSTP1,EPS15,RBM10,KPNA5,ALG1,DYNC1I1,GAB1,ABCB1,SLC9A7,CDC26,TMEM100,PCTK3,BCL2L11,GLUD1,OSTF1,RASA1,DCC,BAG1,CHP1,MTR,PEX11B,S100A6,ZFR,PPWD1,EIF4G3,UQCRC1,INO80C,CCDC28A,AP1G2,PPP4R3B,GTF3C1,DNAJA3,COQ10B,CARHSP1,ALDH4A1,DFFA,CBR4,IMMP2L,MTCH2,WDR19,GANC,SIDT2,PTRH2,HACD3,RBL2,AP2A1,NDUFB11,CDCA7L,MYH10,TSPAN33,G3BP1,ING1,VKORC1,DIDO1,SLC38A10,UBE3B,CLP1,RRM2B,BANP,TYMS,GNE,RTN4,OTUD7…
HPA	placenta; trophoblastic cells[â‰¥Low]	HPA:0380521	FALSE	3.76248e-17	16.4245	6360	655	486	11019	SOD1,SOD2,GSTP1,EPS15,RBM10,ALG1,GAB1,ZNF222,TMEM100,PCTK3,BCL2L11,GLUD1,OSTF1,BAG1,CHP1,POLD2,S100A6,ZFR,PPWD1,EIF4G3,UQCRC1,INO80C,CCDC28A,AP1G2,PPP4R3B,CHMP5,GTF3C1,DNAJA3,C16ORF46,CARHSP1,ALDH4A1,DFFA,CBR4,IMMP2L,TRAIP,WDR19,GANC,PTRH2,RBL2,AP2A1,NDUFB11,CDCA7L,G3BP1,ING1,DIDO1,NAGK,UBE3B,CLP1,RRM2B,BANP,TYMS,DHPS,GNE,OTUD7B,CLNS1A,ZDHHC5,GSK3B,DIS3,ACIN1,NUMB,PRMT7,ZNF594,TOMM34,NDUFV2,ZNF28…
HPA	cerebral cortex; neuronal cells[â‰¥Low]	HPA:0100131	FALSE	7.17644e-17	16.1441	6712	655	504	11019	SOD1,SOD2,EPS15,KPNA5,ALG1,DYNC1I1,GAB1,SLC9A7,CDC26,ZNF222,TMEM100,HINT2,BCL2L11,GLUD1,OSTF1,RASA1,CCND2,BAG1,CHP1,KIFC1,MTR,PEX11B,S100A6,ZFR,SIRT2,PPWD1,EIF4G3,UQCRC1,INO80C,CCDC28A,AP1G2,PPP4R3B,CHMP5,GTF3C1,DNAJA3,COQ10B,CARHSP1,DFFA,CBR4,IMMP2L,TRAIP,MTCH2,WDR19,GANC,SIDT2,PTRH2,HACD3,RBL2,AP2A1,NDUFB11,CDCA7L,MYH10,G3BP1,ING1,VKORC1,DIDO1,SLC38A10,NPHP4,UBE3B,CLP1,RRM2B,BANP,TYMS,RTN4,OTUD…
HPA	hippocampus; neuronal cells[â‰¥Low]	HPA:0250131	FALSE	1.55899e-16	15.8072	6228	655	477	11019	SOD1,SOD2,EPS15,RBM10,KPNA5,ALG1,DYNC1I1,SLC9A7,CDC26,TMEM100,BCL2L11,GLUD1,OSTF1,RASA1,DCC,CHP1,PEX11B,S100A6,ZFR,PPWD1,EIF4G3,UQCRC1,INO80C,CCDC28A,AP1G2,PPP4R3B,GTF3C1,DNAJA3,COQ10B,CARHSP1,DFFA,CBR4,IMMP2L,MTCH2,WDR19,GANC,SIDT2,PTRH2,HACD3,RBL2,AP2A1,NDUFB11,CDCA7L,MYH10,G3BP1,ING1,VKORC1,DIDO1,SLC38A10,UBE3B,CLP1,RRM2B,BANP,TYMS,GNE,RTN4,OTUD7B,CLNS1A,ZDHHC5,GSK3B,DIS3,ACIN1,NUMB,PRMT7,ZNF5…
HPA	testis; Leydig cells[â‰¥Low]	HPA:0570731	FALSE	1.782e-16	15.7491	7157	655	526	11019	SOD1,SOD2,GSTP1,EPS15,RBM10,SULF1,KPNA5,AQP5,ALG1,GAB1,SLC9A7,CDC26,ZNF222,TMEM100,HINT2,PCTK3,BCL2L11,GLUD1,OSTF1,APC,BAG1,CHP1,PEX11B,POLD2,S100A6,ZFR,PPWD1,EIF4G3,UQCRC1,INO80C,CCDC28A,AP1G2,PPP4R3B,CHMP5,GTF3C1,DNAJA3,COQ10B,CARHSP1,ALDH4A1,CBR4,IMMP2L,TRAIP,MTCH2,WDR19,GANC,PTRH2,HACD3,RBL2,AP2A1,SHMT1,ZNF394,CDCA7L,TSPAN33,G3BP1,ING1,VKORC1,DIDO1,ATF7,SLC38A10,NAGK,UBE3B,CLP1,RRM2B,BANP,DHP…
HPA	skin 2; epidermal cells[â‰¥Low]	HPA:0470681	FALSE	1.80871e-16	15.7426	5693	655	447	11019	SOD2,GSTP1,EPS15,RBM10,ALG1,GAB1,SLC9A7,CDC26,PCTK3,BCL2L11,GLUD1,OSTF1,APC,CCND2,MTR,POLD2,ZFR,PPWD1,EIF4G3,INO80C,CCDC28A,AP1G2,PPP4R3B,GTF3C1,DNAJA3,COQ10B,CARHSP1,ALDH4A1,CBR4,IMMP2L,TRAIP,LZTR1,WDR19,GANC,PTRH2,AP2A1,SHMT1,ZNF394,CDCA7L,MYH10,TSPAN33,G3BP1,ING1,VKORC1,DIDO1,ATF7,UBE3B,CLP1,RRM2B,BANP,PRSS27,DHPS,GNE,CLNS1A,ZDHHC5,GSK3B,DIS3,ACIN1,NUMB,SGOL1,PRMT7,ZNF594,ZNF282,DMAP1,SURF6,ZF…
HPA	skeletal muscle	HPA:0440000	FALSE	4.31739e-16	15.3648	5909	655	458	11019	SOD1,SOD2,EPS15,RBM10,SULF1,KPNA5,ALG1,DYNC1I1,CDC26,PCTK3,BCL2L11,GLUD1,OSTF1,APC,CCND2,BAG1,CHP1,KIFC1,MTR,PEX11B,S100A6,ZFR,SIRT2,PPWD1,UQCRC1,CCDC28A,AP1G2,GTF3C1,DNAJA3,C16ORF46,DFFA,IMMP2L,TRAIP,LZTR1,MTCH2,GANC,SIDT2,PTRH2,RBL2,NDUFB11,ZNF394,CDCA7L,TSPAN33,G3BP1,ING1,DIDO1,SLC38A10,UBE3B,CLP1,RRM2B,BANP,DHPS,GNE,OTUD7B,CLNS1A,ZDHHC5,DIS3,ACIN1,NUMB,PRMT7,ZNF594,TOMM34,NDUFV2,ZNF282,DMAP1,…
HPA	skeletal muscle; myocytes[â‰¥Low]	HPA:0440341	FALSE	4.31739e-16	15.3648	5909	655	458	11019	SOD1,SOD2,EPS15,RBM10,SULF1,KPNA5,ALG1,DYNC1I1,CDC26,PCTK3,BCL2L11,GLUD1,OSTF1,APC,CCND2,BAG1,CHP1,KIFC1,MTR,PEX11B,S100A6,ZFR,SIRT2,PPWD1,UQCRC1,CCDC28A,AP1G2,GTF3C1,DNAJA3,C16ORF46,DFFA,IMMP2L,TRAIP,LZTR1,MTCH2,GANC,SIDT2,PTRH2,RBL2,NDUFB11,ZNF394,CDCA7L,TSPAN33,G3BP1,ING1,DIDO1,SLC38A10,UBE3B,CLP1,RRM2B,BANP,DHPS,GNE,OTUD7B,CLNS1A,ZDHHC5,DIS3,ACIN1,NUMB,PRMT7,ZNF594,TOMM34,NDUFV2,ZNF282,DMAP1,…
HPA	caudate; neuronal cells[â‰¥Low]	HPA:0080131	FALSE	4.65159e-16	15.3324	6163	655	472	11019	SOD1,SOD2,EPS15,RBM10,KPNA5,ALG1,SLC9A7,CDC26,TMEM100,HINT2,PCTK3,BCL2L11,GLUD1,OSTF1,DCC,BAG1,CHP1,MTR,PEX11B,S100A6,ZFR,PPWD1,EIF4G3,UQCRC1,INO80C,CCDC28A,AP1G2,CHMP5,GTF3C1,DNAJA3,COQ10B,CARHSP1,ALDH4A1,DFFA,CBR4,IMMP2L,MTCH2,GANC,SIDT2,PTRH2,HACD3,RBL2,AP2A1,NDUFB11,ZNF394,CDCA7L,MYH10,G3BP1,ING1,VKORC1,SLC38A10,UBE3B,CLP1,RRM2B,BANP,TYMS,OTUD7B,ZDHHC5,GSK3B,DIS3,ACIN1,PRMT7,ZNF594,TOMM34,NDU…
HPA	pancreas; pancreatic endocrine cells[â‰¥Low]	HPA:0351181	FALSE	4.75015e-16	15.3233	5628	655	442	11019	SOD1,SOD2,EPS15,RBM10,CDC26,ZNF222,HINT2,BCL2L11,GLUD1,OSTF1,CCND2,BAG1,CHP1,MTR,S100A6,ZFR,PPWD1,EIF4G3,UQCRC1,INO80C,CCDC28A,AP1G2,PPP4R3B,CHMP5,GTF3C1,DNAJA3,COQ10B,CARHSP1,DFFA,CBR4,IMMP2L,TRAIP,MTCH2,GANC,PTRH2,HACD3,RBL2,AP2A1,NDUFB11,ZNF394,MYH10,G3BP1,ING1,VKORC1,DIDO1,SLC38A10,UBE3B,CLP1,RRM2B,BANP,TYMS,DHPS,GNE,OTUD7B,CLNS1A,ZDHHC5,GSK3B,ACIN1,NUMB,PRMT7,ZNF594,TOMM34,ZNF282,ESD,DMAP1,T…
HPA	cervix; squamous epithelial cells[â‰¥Low]	HPA:0630221	FALSE	6.24104e-16	15.2047	5460	655	432	11019	SOD1,SOD2,GSTP1,EPS15,RBM10,KPNA5,ALG1,DYNC1I1,CDC26,HINT2,PCTK3,BCL2L11,GLUD1,OSTF1,APC,CCND2,BAG1,CHP1,KIFC1,MTR,POLD2,S100A6,ZFR,PPWD1,EIF4G3,UQCRC1,INO80C,CCDC28A,GTF3C1,DNAJA3,C16ORF46,CARHSP1,DFFA,CBR4,IMMP2L,TRAIP,WDR19,GANC,SIDT2,PTRH2,HACD3,RBL2,AP2A1,SHMT1,NDUFB11,CDCA7L,G3BP1,ING1,DIDO1,ATF7,SLC38A10,MCM3,UBE3B,CLP1,PRSS27,TYMS,OTUD7B,CLNS1A,ZDHHC5,GSK3B,DIS3,ACIN1,NUMB,SGOL1,PRMT7,ZNF…
HPA	epididymis; glandular cells[â‰¥Medium]	HPA:0180052	FALSE	7.91857e-16	15.1014	5693	655	445	11019	SOD1,SOD2,GSTP1,RBM10,ALG1,GAB1,SLC9A7,CDC26,HINT2,PCTK3,BCL2L11,WNK3,GLUD1,APC,CCND2,BAG1,CHP1,MTR,PEX11B,S100A6,ZFR,PPWD1,UQCRC1,INO80C,CCDC28A,AP1G2,PPP4R3B,GTF3C1,DNAJA3,COQ10B,ALDH4A1,DFFA,CBR4,IMMP2L,TRAIP,LZTR1,WDR19,GANC,PTRH2,HACD3,RBL2,SHMT1,NDUFB11,ZNF394,CDCA7L,MYH10,TSPAN33,G3BP1,ING1,VKORC1,DIDO1,SLC38A10,UBE3B,CLP1,RRM2B,BANP,OTUD7B,ZDHHC5,DIS3,ACIN1,NUMB,PRMT7,ZNF594,TOMM34,NDUFV2…
HPA	caudate	HPA:0080000	FALSE	9.47691e-16	15.0233	6964	655	514	11019	SOD1,SOD2,GSTP1,EPS15,RBM10,KPNA5,ALG1,GAB1,ABCB1,SLC9A7,CDC26,ZNF222,TMEM100,HINT2,PCTK3,BCL2L11,GLUD1,OSTF1,DCC,BAG1,CHP1,MTR,PEX11B,S100A6,ZFR,PPWD1,EIF4G3,UQCRC1,INO80C,CCDC28A,AP1G2,CHMP5,GTF3C1,DNAJA3,COQ10B,CARHSP1,ALDH4A1,DFFA,CBR4,IMMP2L,MTCH2,WDR19,GANC,SIDT2,PTRH2,HACD3,RBL2,AP2A1,NDUFB11,ZNF394,CDCA7L,MYH10,TSPAN33,G3BP1,ING1,VKORC1,DIDO1,SLC38A10,UBE3B,CLP1,RRM2B,BANP,TYMS,RTN4,OTUD7…
HPA	kidney; cells in tubules[â‰¥Medium]	HPA:0270362	FALSE	1.16065e-15	14.9353	5826	655	452	11019	SOD2,GSTP1,EPS15,RBM10,ALG1,SLC9A7,CDC26,HINT2,PCTK3,BCL2L11,GLUD1,BAG1,CHP1,KIFC1,MTR,PEX11B,POLD2,ZFR,PPWD1,INO80C,CCDC28A,AP1G2,PPP4R3B,CHMP5,GTF3C1,DNAJA3,COQ10B,C16ORF46,CARHSP1,ALDH4A1,DFFA,CBR4,IMMP2L,TRAIP,LZTR1,MTCH2,WDR19,GANC,PTRH2,HACD3,RBL2,SHMT1,ZNF394,CDCA7L,MYH10,G3BP1,VKORC1,DIDO1,SLC38A10,UBE3B,CLP1,RRM2B,BANP,DHPS,GNE,OTUD7B,ZDHHC5,GSK3B,DIS3,NUMB,PRMT7,ZNF594,NDUFV2,ZNF282,ESD…
HPA	stomach 1; glandular cells[â‰¥Medium]	HPA:0540052	FALSE	1.23452e-15	14.9085	6351	655	481	11019	SOD1,SOD2,EPS15,RBM10,KPNA5,ALG1,SLC9A7,CDC26,HINT2,PCTK3,BCL2L11,GLUD1,OSTF1,DCC,APC,BAG1,CHP1,PEX11B,POLD2,S100A6,ZFR,PPWD1,UQCRC1,INO80C,CCDC28A,PPP4R3B,CHMP5,GTF3C1,DNAJA3,COQ10B,ALDH4A1,DFFA,CBR4,IMMP2L,TRAIP,WDR19,GANC,PTRH2,HACD3,RBL2,SHMT1,NDUFB11,ZNF394,CDCA7L,G3BP1,ING1,VKORC1,DIDO1,SLC38A10,NAGK,MCM3,UBE3B,CLP1,RRM2B,BANP,TYMS,DHPS,GNE,OTUD7B,ZDHHC5,GSK3B,DIS3,ACIN1,NUMB,PRMT7,ZNF594,N…
HPA	ovary; ovarian stroma cells[â‰¥Low]	HPA:0340461	FALSE	1.3837e-15	14.859	3986	655	342	11019	SOD1,SOD2,GSTP1,EPS15,RBM10,CDC26,ZNF222,PCTK3,BCL2L11,GLUD1,BAG1,CHP1,MTR,S100A6,ZFR,PPWD1,EIF4G3,UQCRC1,GTF3C1,DNAJA3,CARHSP1,DFFA,IMMP2L,TRAIP,GANC,PTRH2,HACD3,RBL2,AP2A1,NDUFB11,CDCA7L,MYH10,TSPAN33,G3BP1,ING1,DIDO1,ATF7,UBE3B,CLP1,RRM2B,OTUD7B,CLNS1A,ZDHHC5,DIS3,ACIN1,NUMB,PRMT7,ZNF594,TOMM34,ZNF282,DMAP1,TMPO,SURF6,NFYA,UBA52,MYO9A,C21ORF91,PEX5,PTGES3,TNFAIP3,FANCG,SCYL3,ACTG1,USE1,HNRNPA0…
HPA	endometrium 1; glandular cells[â‰¥Medium]	HPA:0160052	FALSE	1.53982e-15	14.8125	5155	655	413	11019	SOD1,SOD2,GSTP1,EPS15,RBM10,ALG1,GAB1,CDC26,MSX1,HINT2,BCL2L11,GLUD1,APC,BAG1,CHP1,MTR,PEX11B,POLD2,ZFR,PPWD1,EIF4G3,INO80C,CCDC28A,PPP4R3B,DNAJA3,CARHSP1,ALDH4A1,DFFA,CBR4,IMMP2L,TRAIP,WDR19,GANC,PTRH2,HACD3,RBL2,SHMT1,NDUFB11,CDCA7L,MYH10,TSPAN33,G3BP1,VKORC1,DIDO1,SLC38A10,NPHP4,UBE3B,CLP1,RRM2B,BANP,OTUD7B,ZDHHC5,ACIN1,NUMB,PRMT7,ZNF594,TOMM34,NDUFV2,ZNF282,ESD,DMAP1,TMPO,SURF6,ZFYVE1,NFYA,UB…
HPA	fallopian tube; glandular cells[â‰¥Low]	HPA:0210051	FALSE	2.72999e-15	14.5638	5776	655	448	11019	SOD2,GSTP1,EPS15,RBM10,ALG1,GAB1,ABCB1,CDC26,ZNF222,HINT2,PCTK3,BCL2L11,GLUD1,OSTF1,APC,BAG1,PEX11B,ZFR,PPWD1,UQCRC1,AP1G2,PPP4R3B,DNAJA3,COQ10B,CARHSP1,DFFA,CBR4,IMMP2L,TRAIP,WDR19,PTRH2,HACD3,RBL2,AP2A1,NDUFB11,ZNF394,CDCA7L,MYH10,G3BP1,VKORC1,DIDO1,SLC38A10,UBE3B,CLP1,RRM2B,BANP,OTUD7B,ZDHHC5,GSK3B,DIS3,ACIN1,NUMB,SGOL1,PRMT7,ZNF594,TOMM34,NDUFV2,ZNF282,ESD,DMAP1,TMPO,SURF6,ZFYVE1,NFYA,NDUFS2,…
HPA	nasopharynx; respiratory epithelial cells[â‰¥Low]	HPA:0320101	FALSE	2.7652e-15	14.5583	5794	655	449	11019	SOD2,GSTP1,EPS15,RBM10,KPNA5,AQP5,ALG1,CDC26,ZNF222,HINT2,PCTK3,BCL2L11,GLUD1,OSTF1,APC,BAG1,PEX11B,ZFR,PPWD1,UQCRC1,AP1G2,DNAJA3,C16ORF46,CARHSP1,DFFA,CBR4,IMMP2L,TRAIP,PTRH2,HACD3,RBL2,AP2A1,NDUFB11,CDCA7L,MYH10,G3BP1,VKORC1,DIDO1,SLC38A10,NAGK,UBE3B,CLP1,RRM2B,BANP,TYMS,OTUD7B,ZDHHC5,GSK3B,DIS3,ACIN1,NUMB,PRMT7,ZNF594,TOMM34,NDUFV2,ZNF282,ESD,DMAP1,TMPO,SURF6,ZFYVE1,NFYA,PIP4K2C,TEX2,ARL8B,UBA…
HPA	soft tissue 1	HPA:0500000	FALSE	3.46246e-15	14.4606	5363	655	424	11019	SOD1,GSTP1,EPS15,RBM10,ALG1,SLC9A7,CDC26,ZNF222,PCTK3,BCL2L11,GLUD1,OSTF1,DCC,CHP1,MTR,POLD2,S100A6,ZFR,PPWD1,EIF4G3,UQCRC1,INO80C,CCDC28A,AP1G2,GTF3C1,DNAJA3,C16ORF46,CARHSP1,DFFA,CBR4,IMMP2L,TRAIP,MTCH2,GANC,SIDT2,PTRH2,HACD3,RBL2,AP2A1,NDUFB11,MYH10,TSPAN33,G3BP1,ING1,VKORC1,DIDO1,ATF7,SLC38A10,NAGK,UBE3B,CLP1,RRM2B,BANP,RTN4,OTUD7B,ZDHHC5,DIS3,ACIN1,PRMT7,ZNF594,ZNF282,ESD,DMAP1,TMPO,SURF6,NF…
HPA	cerebellum; Purkinje cells[â‰¥Low]	HPA:0090161	FALSE	9.68387e-15	14.014	5579	655	435	11019	SOD2,EPS15,RBM10,KPNA5,ALG1,CDC26,BCL2L11,GLUD1,OSTF1,DCC,APC,BAG1,CHP1,KIFC1,MTR,PEX11B,POLD2,ZFR,PPWD1,EIF4G3,UQCRC1,INO80C,CCDC28A,AP1G2,PPP4R3B,GTF3C1,DNAJA3,CARHSP1,DFFA,CBR4,IMMP2L,TRAIP,WDR19,GANC,SIDT2,PTRH2,HACD3,RBL2,AP2A1,NDUFB11,ZNF394,G3BP1,ING1,VKORC1,DIDO1,SLC38A10,UBE3B,CLP1,RRM2B,BANP,DHPS,CLNS1A,ZDHHC5,GSK3B,DIS3,PRMT7,ZNF594,TOMM34,ZNF282,ESD,DMAP1,TMPO,SURF6,ZFYVE1,PIP4K2C,TEX…
HPA	breast; myoepithelial cells[â‰¥Medium]	HPA:0050092	FALSE	1.02229e-14	13.9904	3779	655	326	11019	SOD1,SOD2,RBM10,SULF1,GAB1,SLC9A7,HINT2,PCTK3,BCL2L11,GLUD1,CHP1,MTR,ZFR,SIRT2,PPWD1,UQCRC1,INO80C,CCDC28A,AP1G2,PPP4R3B,GTF3C1,DNAJA3,COQ10B,DFFA,CBR4,TRAIP,LZTR1,GANC,PTRH2,HACD3,RBL2,AP2A1,NDUFB11,G3BP1,ING1,DIDO1,SLC38A10,UBE3B,CLP1,DHPS,OTUD7B,DIS3,ACIN1,NUMB,PRMT7,DMAP1,TMPO,SURF6,NFYA,UBA52,MYO9A,DMXL1,C21ORF91,PEX5,FANCG,PGM1,SCYL3,ACTG1,NAA15,USE1,DPM3,HNRNPA0,SMC3,CAST,TAF15,TAF5,COL4A3…
HPA	placenta; trophoblastic cells[â‰¥Medium]	HPA:0380522	FALSE	1.10062e-14	13.9584	5050	655	404	11019	SOD1,SOD2,GSTP1,EPS15,RBM10,GAB1,ZNF222,BCL2L11,GLUD1,OSTF1,BAG1,CHP1,POLD2,S100A6,ZFR,PPWD1,UQCRC1,PPP4R3B,GTF3C1,DNAJA3,C16ORF46,CARHSP1,ALDH4A1,DFFA,CBR4,IMMP2L,TRAIP,WDR19,GANC,PTRH2,RBL2,AP2A1,NDUFB11,CDCA7L,G3BP1,ING1,DIDO1,NAGK,UBE3B,CLP1,RRM2B,BANP,GNE,OTUD7B,ZDHHC5,GSK3B,DIS3,ACIN1,NUMB,PRMT7,ZNF594,TOMM34,NDUFV2,ZNF282,TMPO,SURF6,ZFYVE1,NFYA,PIP4K2C,TEX2,NDUFS2,ARL8B,UBA52,DMXL1,MYBBP1A…
HPA	appendix; lymphoid tissue[â‰¥Low]	HPA:0030071	FALSE	1.20154e-14	13.9203	4734	655	385	11019	SOD1,SOD2,GSTP1,EPS15,RBM10,ALG1,CDC26,HINT2,BCL2L11,GLUD1,OSTF1,KIFC1,MTR,POLD2,ZFR,PPWD1,EIF4G3,UQCRC1,INO80C,CCDC28A,PPP4R3B,GTF3C1,DNAJA3,COQ10B,C16ORF46,DFFA,IMMP2L,TRAIP,GANC,PTRH2,HACD3,RBL2,AP2A1,NDUFB11,CDCA7L,G3BP1,ING1,VKORC1,DIDO1,SLC38A10,NAGK,UBE3B,CLP1,RRM2B,TYMS,GNE,OTUD7B,ZDHHC5,GSK3B,DIS3,ACIN1,PRMT7,ZNF282,TMPO,SURF6,PIP4K2C,MYO9A,DMXL1,MYBBP1A,C21ORF91,C9ORF40,C11ORF80,PFDN4,T…
HPA	cerebellum	HPA:0090000	FALSE	1.32239e-14	13.8786	7202	655	523	11019	SOD1,SOD2,EPS15,RBM10,KPNA5,ALG1,DYNC1I1,GAB1,SLC9A7,CDC26,TMEM100,HINT2,PCTK3,BCL2L11,GLUD1,OSTF1,DCC,APC,BAG1,CHP1,KIFC1,MTR,PEX11B,POLD2,S100A6,ZFR,PPWD1,EIF4G3,UQCRC1,INO80C,CCDC28A,AP1G2,PPP4R3B,GTF3C1,DNAJA3,CARHSP1,DFFA,CBR4,IMMP2L,TRAIP,WDR19,GANC,SIDT2,PTRH2,HACD3,RBL2,AP2A1,NDUFB11,ZNF394,CDCA7L,MYH10,G3BP1,ING1,VKORC1,DIDO1,SLC38A10,NAGK,UBE3B,CLP1,RRM2B,BANP,DHPS,RTN4,OTUD7B,CLNS1A,ZD…
HPA	skin 1; melanocytes[â‰¥Low]	HPA:0460671	FALSE	1.91465e-14	13.7179	5302	655	418	11019	SOD1,SOD2,GSTP1,EPS15,RBM10,ALG1,GAB1,CDC26,PCTK3,BCL2L11,GLUD1,OSTF1,CHP1,MTR,POLD2,S100A6,ZFR,PPWD1,EIF4G3,CCDC28A,AP1G2,PPP4R3B,GTF3C1,DNAJA3,CARHSP1,CBR4,IMMP2L,TRAIP,LZTR1,GANC,PTRH2,HACD3,RBL2,NDUFB11,CDCA7L,G3BP1,ING1,VKORC1,DIDO1,UBE3B,CLP1,RRM2B,BANP,GNE,OTUD7B,CLNS1A,ZDHHC5,DIS3,ACIN1,NUMB,PRMT7,NDUFV2,ZNF282,ESD,DMAP1,SURF6,NFYA,PIP4K2C,NDUFS2,ARL8B,UBA52,MYO9A,DMXL1,MYBBP1A,C21ORF91,C…
HPA	pancreas; exocrine glandular cells[â‰¥Medium]	HPA:0350472	FALSE	4.11302e-14	13.3858	5304	655	417	11019	SOD2,GSTP1,EPS15,RBM10,ALG1,SLC9A7,CDC26,HINT2,BCL2L11,GLUD1,APC,BAG1,CHP1,MTR,PEX11B,S100A6,ZFR,PPWD1,UQCRC1,INO80C,PPP4R3B,CHMP5,GTF3C1,DNAJA3,COQ10B,C16ORF46,ALDH4A1,DFFA,CBR4,IMMP2L,GANC,SIDT2,PTRH2,HACD3,RBL2,SHMT1,NDUFB11,CDCA7L,TSPAN33,ING1,VKORC1,DIDO1,SLC38A10,NAGK,UBE3B,CLP1,RRM2B,BANP,GNE,OTUD7B,ZDHHC5,DIS3,ACIN1,NUMB,PRMT7,ZNF594,NDUFV2,ZNF282,DMAP1,TMPO,SURF6,ZFYVE1,NFYA,PIP4K2C,TEX2…
HPA	lung; macrophages[â‰¥Medium]	HPA:0300412	FALSE	4.19855e-14	13.3769	4898	655	393	11019	SOD2,EPS15,RBM10,ALG1,CDC26,HINT2,PCTK3,BCL2L11,GLUD1,OSTF1,APC,BAG1,CHP1,MTR,PEX11B,POLD2,S100A6,ZFR,SIRT2,PPWD1,UQCRC1,CCDC28A,AP1G2,GTF3C1,DNAJA3,ALDH4A1,DFFA,IMMP2L,TRAIP,MTCH2,GANC,PTRH2,HACD3,RBL2,AP2A1,SHMT1,NDUFB11,ZNF394,TSPAN33,G3BP1,ING1,VKORC1,DIDO1,SLC38A10,UBE3B,RRM2B,GNE,OTUD7B,ZDHHC5,ACIN1,NUMB,PRMT7,ZNF594,TOMM34,NDUFV2,DMAP1,TMPO,ZFYVE1,NFYA,PIP4K2C,NDUFS2,ARL8B,UBA52,DMXL1,C21O…
HPA	spleen; cells in white pulp[â‰¥Low]	HPA:0530721	FALSE	4.38955e-14	13.3576	4339	655	359	11019	SOD1,SOD2,EPS15,ALG1,CDC26,HINT2,PCTK3,BCL2L11,GLUD1,OSTF1,BAG1,S100A6,PPWD1,UQCRC1,INO80C,CCDC28A,AP1G2,PPP4R3B,DNAJA3,COQ10B,DFFA,CBR4,IMMP2L,GANC,PTRH2,RBL2,AP2A1,NDUFB11,G3BP1,ING1,DIDO1,SLC38A10,NAGK,UBE3B,CLP1,RRM2B,OTUD7B,CLNS1A,ZDHHC5,GSK3B,DIS3,ACIN1,SGOL1,PRMT7,ZNF282,DMAP1,TMPO,SURF6,ZFYVE1,NFYA,UBA52,MYO9A,DMXL1,MYBBP1A,ZFP62,C21ORF91,PFDN4,TYMP,PEX5,PTGES3,FANCG,SCYL3,ACTG1,NAA15,USE…
HPA	bronchus; respiratory epithelial cells[â‰¥Medium]	HPA:0060102	FALSE	5.44715e-14	13.2638	4938	655	395	11019	SOD2,GSTP1,EPS15,RBM10,AQP5,ALG1,CDC26,ZNF222,HINT2,PCTK3,BCL2L11,GLUD1,OSTF1,APC,BAG1,PPWD1,UQCRC1,PPP4R3B,DNAJA3,COQ10B,C16ORF46,CARHSP1,DFFA,CBR4,IMMP2L,TRAIP,WDR19,PTRH2,HACD3,RBL2,AP2A1,NDUFB11,CDCA7L,MYH10,G3BP1,VKORC1,DIDO1,SLC38A10,UBE3B,CLP1,RRM2B,BANP,OTUD7B,GSK3B,DIS3,ACIN1,NUMB,PRMT7,ZNF594,TOMM34,NDUFV2,ZNF282,ESD,DMAP1,TMPO,SURF6,ZFYVE1,NFYA,PIP4K2C,TEX2,NDUFS2,ARL8B,UBA52,DMXL1,MYB…
HPA	colon; endothelial cells[â‰¥Low]	HPA:0130201	FALSE	5.47504e-14	13.2616	5675	655	438	11019	SOD1,SOD2,GSTP1,EPS15,RBM10,SULF1,KPNA5,ALG1,GAB1,SLC9A7,CDC26,ZNF222,PCTK3,BCL2L11,GLUD1,OSTF1,APC,CCND2,CHP1,MTR,PEX11B,S100A6,ZFR,PPWD1,EIF4G3,UQCRC1,CCDC28A,PPP4R3B,GTF3C1,DNAJA3,DFFA,CBR4,IMMP2L,TRAIP,LZTR1,WDR19,GANC,SIDT2,PTRH2,HACD3,RBL2,NDUFB11,TSPAN33,G3BP1,ING1,DIDO1,SLC38A10,NAGK,UBE3B,CLP1,RRM2B,TYMS,DHPS,GNE,OTUD7B,CLNS1A,ZDHHC5,GSK3B,DIS3,ACIN1,NUMB,PRMT7,ZNF594,ZNF282,TMPO,SURF6,N…
HPA	kidney; cells in glomeruli[â‰¥Low]	HPA:0270351	FALSE	8.26001e-14	13.083	5168	655	408	11019	SOD1,SOD2,EPS15,RBM10,SULF1,ALG1,DYNC1I1,CDC26,PCTK3,GLUD1,OSTF1,CCND2,BAG1,CHP1,MTR,POLD2,S100A6,ZFR,PPWD1,UQCRC1,INO80C,CCDC28A,AP1G2,PPP4R3B,GTF3C1,DNAJA3,C16ORF46,CARHSP1,ALDH4A1,DFFA,CBR4,IMMP2L,TRAIP,LZTR1,GANC,PTRH2,RBL2,AP2A1,NDUFB11,CDCA7L,MYH10,TSPAN33,G3BP1,ING1,DIDO1,ATF7,SLC38A10,UBE3B,CLP1,RRM2B,BANP,DHPS,GNE,OTUD7B,ZDHHC5,DIS3,NUMB,PRMT7,ZNF594,NDUFV2,ZNF282,DMAP1,TMPO,SURF6,ZFYVE1…
HPA	endometrium 1; cells in endometrial stroma[â‰¥Low]	HPA:0160251	FALSE	1.37619e-13	12.8613	4077	655	341	11019	SOD1,SOD2,EPS15,RBM10,SULF1,ALG1,CDC26,HINT2,BCL2L11,GLUD1,BAG1,CHP1,MTR,POLD2,S100A6,ZFR,PPWD1,EIF4G3,UQCRC1,INO80C,PPP4R3B,DNAJA3,CARHSP1,DFFA,CBR4,IMMP2L,TRAIP,GANC,PTRH2,RBL2,AP2A1,NDUFB11,CDCA7L,MYH10,G3BP1,ING1,DIDO1,UBE3B,CLP1,RRM2B,BANP,OTUD7B,ZDHHC5,DIS3,ACIN1,SGOL1,PRMT7,ZNF594,ZNF282,DMAP1,TMPO,SURF6,NFYA,NDUFS2,UBA52,MYO9A,DMXL1,C21ORF91,TYMP,PTGES3,TNFAIP3,PAF1,FANCG,ACTG1,USE1,HNRNP…
HPA	skin 2; epidermal cells[â‰¥Medium]	HPA:0470682	FALSE	1.54285e-13	12.8117	4016	655	337	11019	SOD2,GSTP1,EPS15,RBM10,ALG1,GAB1,PCTK3,BCL2L11,GLUD1,APC,MTR,POLD2,ZFR,PPWD1,PPP4R3B,GTF3C1,DNAJA3,COQ10B,CARHSP1,ALDH4A1,CBR4,IMMP2L,GANC,PTRH2,AP2A1,SHMT1,CDCA7L,G3BP1,DIDO1,ATF7,UBE3B,CLP1,BANP,ZDHHC5,GSK3B,DIS3,ACIN1,NUMB,SGOL1,PRMT7,ZNF282,DMAP1,SURF6,ZFYVE1,NFYA,PIP4K2C,ARL8B,DMXL1,MYBBP1A,C21ORF91,PFDN4,TYMP,PEX5,NDEL1,PTGES3,PAF1,FANCG,SCYL3,NAA15,USE1,DPM3,SMC3,CAST,TAF15,TAF5,COL4A3BP,C…
HPA	spleen; cells in red pulp[â‰¥Low]	HPA:0530711	FALSE	2.5101e-13	12.6003	5333	655	416	11019	SOD1,SOD2,GSTP1,EPS15,RBM10,SULF1,ALG1,GAB1,CDC26,ZNF222,HINT2,BCL2L11,GLUD1,OSTF1,BAG1,CHP1,POLD2,S100A6,ZFR,PPWD1,UQCRC1,INO80C,PPP4R3B,GTF3C1,DNAJA3,CARHSP1,ALDH4A1,DFFA,IMMP2L,GANC,PTRH2,RBL2,AP2A1,NDUFB11,TSPAN33,G3BP1,ING1,VKORC1,DIDO1,SLC38A10,NAGK,UBE3B,CLP1,RRM2B,BANP,CDKN2D,TYMS,GNE,OTUD7B,CLNS1A,ZDHHC5,DIS3,ACIN1,NUMB,PRMT7,TOMM34,ZNF282,ESD,DMAP1,TMPO,SURF6,NFYA,PIP4K2C,UBA52,MYO9A,DM…
HPA	testis; Leydig cells[â‰¥Medium]	HPA:0570732	FALSE	3.78739e-13	12.4217	5378	655	418	11019	SOD1,SOD2,GSTP1,EPS15,RBM10,AQP5,ALG1,CDC26,HINT2,PCTK3,BCL2L11,OSTF1,APC,CHP1,PEX11B,POLD2,S100A6,ZFR,PPWD1,UQCRC1,INO80C,CCDC28A,AP1G2,GTF3C1,DNAJA3,COQ10B,CARHSP1,ALDH4A1,CBR4,IMMP2L,TRAIP,MTCH2,WDR19,GANC,PTRH2,HACD3,AP2A1,CDCA7L,TSPAN33,VKORC1,DIDO1,SLC38A10,NAGK,UBE3B,CLP1,RRM2B,DHPS,OTUD7B,ZDHHC5,DIS3,PRMT7,ZNF594,NDUFV2,ZNF282,ESD,SURF6,NFYA,TEX2,NDUFS2,ARL8B,UBA52,MYO9A,DMXL1,MYBBP1A,C21…
HPA	fallopian tube; glandular cells[â‰¥Medium]	HPA:0210052	FALSE	3.84831e-13	12.4147	4704	655	378	11019	SOD2,GSTP1,EPS15,RBM10,ALG1,CDC26,HINT2,PCTK3,BCL2L11,GLUD1,APC,BAG1,PEX11B,ZFR,PPWD1,UQCRC1,PPP4R3B,DNAJA3,COQ10B,CARHSP1,DFFA,CBR4,IMMP2L,TRAIP,WDR19,PTRH2,HACD3,RBL2,AP2A1,NDUFB11,CDCA7L,MYH10,G3BP1,VKORC1,DIDO1,SLC38A10,UBE3B,CLP1,RRM2B,BANP,OTUD7B,ZDHHC5,GSK3B,DIS3,ACIN1,NUMB,PRMT7,ZNF594,TOMM34,NDUFV2,ZNF282,ESD,DMAP1,TMPO,SURF6,ZFYVE1,NFYA,NDUFS2,UBA52,DMXL1,MYBBP1A,C21ORF91,PFDN4,PEX5,TNF…
HPA	prostate; glandular cells[â‰¥Medium]	HPA:0390052	FALSE	4.75905e-13	12.3225	4809	655	384	11019	SOD1,SOD2,GSTP1,EPS15,RBM10,SULF1,GAB1,CDC26,HINT2,PCTK3,BCL2L11,GLUD1,BAG1,PEX11B,S100A6,ZFR,PPWD1,UQCRC1,INO80C,CCDC28A,PPP4R3B,CHMP5,GTF3C1,DNAJA3,COQ10B,C16ORF46,CARHSP1,ALDH4A1,DFFA,CBR4,IMMP2L,LZTR1,WDR19,GANC,PTRH2,HACD3,RBL2,AP2A1,NDUFB11,CDCA7L,MYH10,DIDO1,SLC38A10,UBE3B,CLP1,RRM2B,GNE,OTUD7B,ZDHHC5,DIS3,ACIN1,NUMB,PRMT7,NDUFV2,ZNF282,ESD,DMAP1,TMPO,SURF6,ZFYVE1,NFYA,UBA52,MYO9A,DMXL1,MY…
HPA	smooth muscle; smooth muscle cells[â‰¥Low]	HPA:0490691	FALSE	4.9773e-13	12.303	5454	655	422	11019	SOD1,SOD2,GSTP1,EPS15,RBM10,SULF1,ALG1,GAB1,SLC9A7,CDC26,PCTK3,BCL2L11,GLUD1,POLD2,S100A6,ZFR,SIRT2,PPWD1,UQCRC1,INO80C,CCDC28A,AP1G2,GTF3C1,DNAJA3,COQ10B,CARHSP1,DFFA,CBR4,IMMP2L,TRAIP,MTCH2,WDR19,GANC,PTRH2,HACD3,RBL2,AP2A1,NDUFB11,CDCA7L,TSPAN33,G3BP1,ING1,DIDO1,SLC38A10,UBE3B,CLP1,BANP,TYMS,DHPS,GNE,OTUD7B,CLNS1A,ZDHHC5,DIS3,ACIN1,NUMB,PRMT7,ZNF594,TOMM34,NDUFV2,ZNF282,ESD,DMAP1,TMPO,SURF6,NF…
HPA	smooth muscle	HPA:0490000	FALSE	4.9773e-13	12.303	5454	655	422	11019	SOD1,SOD2,GSTP1,EPS15,RBM10,SULF1,ALG1,GAB1,SLC9A7,CDC26,PCTK3,BCL2L11,GLUD1,POLD2,S100A6,ZFR,SIRT2,PPWD1,UQCRC1,INO80C,CCDC28A,AP1G2,GTF3C1,DNAJA3,COQ10B,CARHSP1,DFFA,CBR4,IMMP2L,TRAIP,MTCH2,WDR19,GANC,PTRH2,HACD3,RBL2,AP2A1,NDUFB11,CDCA7L,TSPAN33,G3BP1,ING1,DIDO1,SLC38A10,UBE3B,CLP1,BANP,TYMS,DHPS,GNE,OTUD7B,CLNS1A,ZDHHC5,DIS3,ACIN1,NUMB,PRMT7,ZNF594,TOMM34,NDUFV2,ZNF282,ESD,DMAP1,TMPO,SURF6,NF…
HPA	nasopharynx; respiratory epithelial cells[â‰¥Medium]	HPA:0320102	FALSE	8.16407e-13	12.0881	4773	655	381	11019	SOD2,GSTP1,EPS15,RBM10,AQP5,ALG1,CDC26,HINT2,PCTK3,BCL2L11,GLUD1,OSTF1,APC,BAG1,PEX11B,ZFR,PPWD1,UQCRC1,DNAJA3,C16ORF46,DFFA,CBR4,IMMP2L,TRAIP,PTRH2,HACD3,RBL2,AP2A1,NDUFB11,CDCA7L,G3BP1,VKORC1,DIDO1,SLC38A10,UBE3B,CLP1,RRM2B,BANP,OTUD7B,ZDHHC5,DIS3,ACIN1,NUMB,PRMT7,ZNF594,TOMM34,NDUFV2,ZNF282,ESD,DMAP1,TMPO,SURF6,NFYA,PIP4K2C,ARL8B,UBA52,DMXL1,MYBBP1A,C21ORF91,C11ORF80,PFDN4,PEX5,TNFAIP3,PAF1,FA…
HPA	vagina; squamous epithelial cells[â‰¥Medium]	HPA:0620222	FALSE	1.18931e-12	11.9247	4050	655	336	11019	SOD2,RBM10,SLC9A7,PCTK3,BCL2L11,GLUD1,OSTF1,APC,KIFC1,POLD2,S100A6,ZFR,PPWD1,UQCRC1,INO80C,CCDC28A,PPP4R3B,GTF3C1,DNAJA3,CARHSP1,CBR4,IMMP2L,TRAIP,WDR19,GANC,PTRH2,RBL2,NDUFB11,CDCA7L,G3BP1,DIDO1,SLC38A10,NAGK,UBE3B,CLP1,OTUD7B,ZDHHC5,DIS3,NUMB,PRMT7,NDUFV2,ZNF282,DMAP1,TMPO,SURF6,NFYA,PIP4K2C,UBA52,DMXL1,MYBBP1A,C21ORF91,PEX5,PAF1,FANCG,USE1,HNRNPA0,SMC3,CAST,TAF15,TAF5,COL4A3BP,C1ORF35,NDUFA9,O…
HPA	hippocampus; neuronal cells[â‰¥Medium]	HPA:0250132	FALSE	2.59173e-12	11.5864	4230	655	346	11019	SOD1,SOD2,EPS15,KPNA5,ALG1,DYNC1I1,SLC9A7,CDC26,BCL2L11,GLUD1,OSTF1,CHP1,ZFR,PPWD1,EIF4G3,UQCRC1,INO80C,AP1G2,PPP4R3B,GTF3C1,DNAJA3,CBR4,IMMP2L,GANC,SIDT2,PTRH2,HACD3,RBL2,AP2A1,NDUFB11,CDCA7L,MYH10,G3BP1,VKORC1,DIDO1,SLC38A10,UBE3B,CLP1,RRM2B,BANP,RTN4,OTUD7B,ZDHHC5,GSK3B,DIS3,ACIN1,NDUFV2,ZNF282,ESD,DMAP1,SURF6,TEX2,NDUFS2,UBA52,DMXL1,MYBBP1A,DLG4,C21ORF91,PFDN4,PEX5,TNFAIP3,PAF1,FANCG,NAA15,US…
HPA	tonsil; non-germinal center cells[â‰¥Medium]	HPA:0600442	FALSE	5.29763e-12	11.2759	4200	655	343	11019	SOD2,GSTP1,EPS15,RBM10,ALG1,GAB1,BCL2L11,GLUD1,OSTF1,CHP1,KIFC1,MTR,POLD2,S100A6,ZFR,PPWD1,UQCRC1,INO80C,AP1G2,GTF3C1,DNAJA3,DFFA,CBR4,IMMP2L,WDR19,GANC,PTRH2,RBL2,AP2A1,NDUFB11,ZNF394,CDCA7L,ING1,DIDO1,SLC38A10,NAGK,UBE3B,CLP1,RRM2B,CDKN2D,TYMS,OTUD7B,ZDHHC5,PRMT7,ZNF282,DMAP1,TMPO,SURF6,NFYA,PIP4K2C,NDUFS2,UBA52,MYO9A,DMXL1,MYBBP1A,ZFP62,C21ORF91,PFDN4,PEX5,PAF1,ACTG1,USE1,DPM3,CAST,TAF15,TAF5,…
HPA	bronchus; respiratory epithelial cells[â‰¥Low]	HPA:0060101	FALSE	5.60298e-12	11.2516	5938	655	446	11019	SOD2,GSTP1,EPS15,RBM10,KPNA5,AQP5,ALG1,CDC26,ZNF222,HINT2,PCTK3,BCL2L11,GLUD1,OSTF1,APC,BAG1,KIFC1,PEX11B,PPWD1,UQCRC1,AP1G2,PPP4R3B,DNAJA3,COQ10B,C16ORF46,CARHSP1,DFFA,CBR4,IMMP2L,TRAIP,WDR19,PTRH2,HACD3,RBL2,AP2A1,NDUFB11,CDCA7L,MYH10,G3BP1,VKORC1,DIDO1,SLC38A10,UBE3B,CLP1,RRM2B,BANP,OTUD7B,GSK3B,DIS3,ACIN1,NUMB,PRMT7,ZNF594,TOMM34,NDUFV2,ZNF282,ESD,DMAP1,TMPO,SURF6,ZFYVE1,NFYA,PIP4K2C,TEX2,NDU…
HPA	parathyroid gland; glandular cells[â‰¥Medium]	HPA:0360052	FALSE	6.06475e-12	11.2172	4414	655	356	11019	SOD1,SOD2,EPS15,RBM10,KPNA5,CDC26,HINT2,PCTK3,BCL2L11,GLUD1,OSTF1,BAG1,CHP1,MTR,PEX11B,PPWD1,EIF4G3,UQCRC1,INO80C,AP1G2,GTF3C1,DNAJA3,COQ10B,ALDH4A1,DFFA,CBR4,IMMP2L,TRAIP,MTCH2,GANC,PTRH2,HACD3,RBL2,AP2A1,NDUFB11,ZNF394,TSPAN33,ING1,VKORC1,DIDO1,SLC38A10,UBE3B,CLP1,RRM2B,BANP,GNE,OTUD7B,ZDHHC5,GSK3B,ACIN1,NDUFV2,DMAP1,SURF6,ZFYVE1,NFYA,PIP4K2C,TEX2,UBA52,MYO9A,DMXL1,MYBBP1A,C21ORF91,C9ORF40,C11O…
HPA	cerebellum; Purkinje cells[â‰¥Medium]	HPA:0090162	FALSE	6.77294e-12	11.1692	4126	655	338	11019	SOD2,EPS15,RBM10,KPNA5,ALG1,CDC26,BCL2L11,GLUD1,OSTF1,CHP1,PEX11B,ZFR,PPWD1,EIF4G3,UQCRC1,INO80C,AP1G2,GTF3C1,DNAJA3,CBR4,IMMP2L,TRAIP,WDR19,GANC,SIDT2,PTRH2,HACD3,RBL2,AP2A1,NDUFB11,VKORC1,DIDO1,SLC38A10,UBE3B,CLP1,RRM2B,BANP,ZDHHC5,GSK3B,DIS3,ZNF594,ZNF282,TMPO,SURF6,ZFYVE1,PIP4K2C,TEX2,NDUFS2,UBA52,ZNF337,MYO9A,DMXL1,C21ORF91,C9ORF40,PEX5,NDEL1,PTGES3,TNFAIP3,PAF1,FANCG,NAA15,USE1,DPM3,FRMD8,T…
HPA	seminal vesicle; glandular cells[â‰¥Medium]	HPA:0430052	FALSE	8.30081e-12	11.0809	5238	655	405	11019	SOD1,SOD2,GSTP1,EPS15,RBM10,ALG1,GAB1,CDC26,HINT2,PCTK3,BCL2L11,GLUD1,OSTF1,APC,CHP1,MTR,S100A6,ZFR,EIF4G3,UQCRC1,INO80C,CCDC28A,PPP4R3B,CHMP5,GTF3C1,DNAJA3,ALDH4A1,DFFA,CBR4,IMMP2L,TRAIP,LZTR1,WDR19,GANC,PTRH2,HACD3,RBL2,SHMT1,NDUFB11,CDCA7L,MYH10,G3BP1,ING1,VKORC1,DIDO1,SLC38A10,UBE3B,CLP1,RRM2B,OTUD7B,ZDHHC5,DIS3,ACIN1,NUMB,PRMT7,ZNF594,NDUFV2,ZNF282,DMAP1,TMPO,SURF6,ZFYVE1,NFYA,NDUFS2,ARL8B,U…
HPA	soft tissue 2	HPA:0510000	FALSE	1.72096e-11	10.7642	5207	655	402	11019	SOD1,SOD2,EPS15,RBM10,ALG1,GAB1,SLC9A7,ZNF222,PCTK3,BCL2L11,GLUD1,OSTF1,DCC,APC,CHP1,MTR,S100A6,ZFR,PPWD1,EIF4G3,UQCRC1,CCDC28A,AP1G2,GTF3C1,CARHSP1,DFFA,CBR4,IMMP2L,TRAIP,GANC,PTRH2,HACD3,RBL2,AP2A1,NDUFB11,CDCA7L,TSPAN33,G3BP1,ING1,VKORC1,DIDO1,ATF7,SLC38A10,NAGK,UBE3B,CLP1,RRM2B,TYMS,DHPS,RTN4,OTUD7B,ZDHHC5,DIS3,ACIN1,NUMB,PRMT7,ZNF594,ZNF282,ESD,TMPO,SURF6,NFYA,TEX2,UBA52,MYO9A,DMXL1,C21ORF91…
HPA	skin 1; Langerhans[â‰¥Medium]	HPA:0460642	FALSE	1.94019e-11	10.7122	2632	655	239	11019	EPS15,RBM10,ALG1,GAB1,BCL2L11,GLUD1,CHP1,POLD2,ZFR,PPWD1,PPP4R3B,GTF3C1,DNAJA3,IMMP2L,TRAIP,GANC,PTRH2,CDCA7L,G3BP1,ING1,DIDO1,CLP1,ZDHHC5,DIS3,ACIN1,NUMB,ZNF282,DMAP1,SURF6,PIP4K2C,ARL8B,DMXL1,MYBBP1A,C21ORF91,PFDN4,PEX5,PAF1,FANCG,SCYL3,USE1,SMC3,CAST,TAF15,TAF5,COL4A3BP,C1ORF35,PHF12,NDUFA9,OTUD3,P4HTM,URM1,SEL1L,ESCO1,ZNF143,SRBD1,PLBD2,PGRMC2,NIPA2,CCDC102B,DCPS,BCL2L2-PABPN1,BTRC,EWSR1,NDUF…
HPA	bronchus; respiratory epithelial cells[High]	HPA:0060103	FALSE	2.8538e-11	10.5446	1845	655	183	11019	SOD2,GSTP1,RBM10,ALG1,CDC26,ZNF222,HINT2,GLUD1,APC,PPWD1,UQCRC1,DNAJA3,DFFA,PTRH2,NDUFB11,CDCA7L,DIDO1,UBE3B,CLP1,RRM2B,DIS3,NUMB,PRMT7,ZNF594,TOMM34,NDUFV2,ZNF282,ESD,DMAP1,TMPO,NDUFS2,UBA52,MYBBP1A,PEX5,USE1,TAF5,COL4A3BP,C1ORF35,MAP3K8,KLC4,ESCO1,DNAJC28,DCPS,BCL2L2-PABPN1,EWSR1,CAPNS1,OSCP1,UBTF,TUBG2,OCIAD1,FARSA,IFFO2,CDK5RAP3,RCBTB2,UGDH,MIF4GD,CHMP1B,SUCLG1,TRIM27,RUFY2,UBE2H,ELP2,RPAP1,T…
HPA	oral mucosa; squamous epithelial cells[â‰¥Medium]	HPA:0330222	FALSE	5.32959e-11	10.2733	4358	655	349	11019	SOD2,GSTP1,EPS15,RBM10,ALG1,SLC9A7,PCTK3,GLUD1,OSTF1,APC,BAG1,POLD2,S100A6,ZFR,PPWD1,UQCRC1,INO80C,CCDC28A,PPP4R3B,GTF3C1,DNAJA3,DFFA,IMMP2L,TRAIP,WDR19,GANC,PTRH2,RBL2,AP2A1,NDUFB11,CDCA7L,G3BP1,DIDO1,SLC38A10,UBE3B,CLP1,RRM2B,BANP,ZDHHC5,GSK3B,DIS3,NUMB,PRMT7,ZNF594,ZNF282,TMPO,SURF6,ZFYVE1,NFYA,PIP4K2C,UBA52,DMXL1,MYBBP1A,C21ORF91,PFDN4,PEX5,NDEL1,PTGES3,PAF1,FANCG,NAA15,USE1,SMC3,TAF15,FRMD8,…
HPA	cerebellum; cells in molecular layer[â‰¥Low]	HPA:0090191	FALSE	6.23825e-11	10.2049	4460	655	355	11019	SOD2,EPS15,RBM10,KPNA5,GAB1,SLC9A7,CDC26,TMEM100,PCTK3,BCL2L11,GLUD1,OSTF1,BAG1,CHP1,MTR,ZFR,PPWD1,EIF4G3,UQCRC1,INO80C,AP1G2,PPP4R3B,GTF3C1,DNAJA3,DFFA,CBR4,IMMP2L,TRAIP,GANC,PTRH2,HACD3,RBL2,AP2A1,NDUFB11,ZNF394,G3BP1,ING1,VKORC1,DIDO1,SLC38A10,UBE3B,CLP1,RRM2B,BANP,GSK3B,DIS3,PRMT7,ZNF594,ZNF282,ESD,DMAP1,TMPO,SURF6,ZFYVE1,NFYA,TEX2,NDUFS2,UBA52,MYO9A,DMXL1,C21ORF91,PFDN4,PEX5,NDEL1,TNFAIP3,PA…
HPA	cerebellum; cells in granular layer[â‰¥Low]	HPA:0090181	FALSE	8.09878e-11	10.0916	4549	655	360	11019	SOD2,EPS15,RBM10,KPNA5,SLC9A7,CDC26,BCL2L11,GLUD1,DCC,BAG1,KIFC1,MTR,PEX11B,ZFR,PPWD1,EIF4G3,UQCRC1,CCDC28A,GTF3C1,DNAJA3,CARHSP1,DFFA,CBR4,IMMP2L,TRAIP,GANC,PTRH2,HACD3,RBL2,AP2A1,NDUFB11,ZNF394,CDCA7L,ING1,DIDO1,SLC38A10,NAGK,UBE3B,CLP1,BANP,CLNS1A,GSK3B,DIS3,NUMB,PRMT7,ZNF282,ESD,DMAP1,TMPO,SURF6,NFYA,TEX2,NDUFS2,ARL8B,UBA52,MYO9A,DMXL1,C21ORF91,C11ORF80,PEX5,NDEL1,PTGES3,PAF1,FANCG,ACTG1,NAA1…
HPA	liver	HPA:0290000	FALSE	1.51377e-10	9.81994	6298	655	461	11019	SOD1,SOD2,GSTP1,EPS15,RBM10,ALG1,ABCB1,SLC9A7,CDC26,ZNF222,HINT2,PCTK3,BCL2L11,GLUD1,OSTF1,APC,CCND2,BAG1,CHP1,PEX11B,S100A6,ZFR,PPWD1,EIF4G3,UQCRC1,INO80C,CCDC28A,AP1G2,GTF3C1,DNAJA3,COQ10B,CARHSP1,ALDH4A1,DFFA,CBR4,IMMP2L,TRAIP,LZTR1,MTCH2,WDR19,GANC,PTRH2,HACD3,RBL2,SHMT1,NDUFB11,ZNF394,CDCA7L,ING1,VKORC1,DIDO1,SLC38A10,UBE3B,CLP1,RRM2B,GNE,OTUD7B,CLNS1A,ZDHHC5,GSK3B,DIS3,ACIN1,NUMB,PRMT7,ZNF5…
HPA	soft tissue 2; fibroblasts[â‰¥Low]	HPA:0510651	FALSE	1.63127e-10	9.78747	4130	655	333	11019	SOD1,SOD2,EPS15,RBM10,SLC9A7,ZNF222,PCTK3,BCL2L11,GLUD1,OSTF1,APC,CHP1,MTR,S100A6,ZFR,PPWD1,EIF4G3,UQCRC1,AP1G2,CARHSP1,DFFA,CBR4,IMMP2L,TRAIP,GANC,PTRH2,HACD3,RBL2,AP2A1,NDUFB11,G3BP1,ING1,VKORC1,DIDO1,SLC38A10,UBE3B,CLP1,RRM2B,TYMS,OTUD7B,ZDHHC5,DIS3,ACIN1,PRMT7,ZNF594,ZNF282,ESD,TMPO,SURF6,NFYA,TEX2,UBA52,DMXL1,C21ORF91,C11ORF80,PEX5,TNFAIP3,FANCG,SCYL3,ACTG1,USE1,DPM3,SMC3,CAST,TAF15,FRMD8,TA…
HPA	salivary gland; glandular cells[â‰¥Medium]	HPA:0420052	FALSE	1.99839e-10	9.69932	4872	655	378	11019	SOD2,EPS15,RBM10,AQP5,ALG1,SLC9A7,CDC26,HINT2,PCTK3,BCL2L11,GLUD1,APC,BAG1,CHP1,S100A6,ZFR,PPWD1,UQCRC1,INO80C,CCDC28A,AP1G2,GTF3C1,DNAJA3,COQ10B,C16ORF46,ALDH4A1,DFFA,CBR4,IMMP2L,TRAIP,LZTR1,WDR19,GANC,PTRH2,HACD3,RBL2,SHMT1,NDUFB11,CDCA7L,G3BP1,ING1,VKORC1,DIDO1,SLC38A10,NAGK,UBE3B,CLP1,OTUD7B,ZDHHC5,GSK3B,DIS3,ACIN1,NUMB,PRMT7,NDUFV2,ZNF282,ESD,DMAP1,SURF6,ZFYVE1,NFYA,NDUFS2,ARL8B,UBA52,DMXL1,…
HPA	caudate; neuronal cells[â‰¥Medium]	HPA:0080132	FALSE	2.35652e-10	9.62773	4124	655	332	11019	SOD2,SLC9A7,CDC26,BCL2L11,GLUD1,OSTF1,CHP1,PEX11B,ZFR,PPWD1,EIF4G3,UQCRC1,INO80C,AP1G2,DNAJA3,CARHSP1,ALDH4A1,IMMP2L,MTCH2,GANC,SIDT2,PTRH2,HACD3,RBL2,AP2A1,NDUFB11,CDCA7L,VKORC1,UBE3B,CLP1,RRM2B,BANP,OTUD7B,ZDHHC5,GSK3B,DIS3,ACIN1,ZNF594,NDUFV2,ZNF282,ESD,DMAP1,SURF6,TEX2,NDUFS2,UBA52,MYO9A,DMXL1,MYBBP1A,DLG4,C21ORF91,PEX5,PTGES3,TNFAIP3,PAF1,FANCG,TCTN2,NAA15,USE1,DPM3,HNRNPA0,TAF15,TAF5,COL4A3…
HPA	heart muscle; cardiomyocytes[â‰¥Medium]	HPA:0241102	FALSE	3.33048e-10	9.47749	4376	655	347	11019	SOD2,RBM10,KPNA5,HINT2,PCTK3,BCL2L11,GLUD1,CCND2,BAG1,CHP1,ZFR,PPWD1,UQCRC1,INO80C,CCDC28A,AP1G2,GTF3C1,DNAJA3,DFFA,CBR4,IMMP2L,TRAIP,MTCH2,WDR19,GANC,PTRH2,RBL2,NDUFB11,ZNF394,CDCA7L,TSPAN33,DIDO1,SLC38A10,UBE3B,CLP1,BANP,GNE,OTUD7B,CLNS1A,ACIN1,NUMB,PRMT7,NDUFV2,ZNF282,ESD,SURF6,ZFYVE1,NFYA,PIP4K2C,TEX2,NDUFS2,MYO9A,DMXL1,C21ORF91,C11ORF80,FANCG,SCYL3,TCTN2,NAA15,USE1,DPM3,SMC3,CAST,TAF5,C1ORF3…
HPA	skin 1; melanocytes[â‰¥Medium]	HPA:0460672	FALSE	3.78795e-10	9.4216	3708	655	305	11019	SOD2,EPS15,RBM10,ALG1,CDC26,PCTK3,GLUD1,CHP1,POLD2,S100A6,ZFR,PPWD1,PPP4R3B,GTF3C1,DNAJA3,CBR4,IMMP2L,GANC,PTRH2,RBL2,NDUFB11,CDCA7L,G3BP1,ING1,VKORC1,DIDO1,UBE3B,CLP1,RRM2B,GNE,OTUD7B,ZDHHC5,DIS3,ACIN1,NUMB,PRMT7,NDUFV2,ZNF282,DMAP1,SURF6,NFYA,NDUFS2,ARL8B,UBA52,DMXL1,MYBBP1A,C21ORF91,PEX5,TNFAIP3,PAF1,FANCG,SCYL3,USE1,SMC3,CAST,TAF15,TAF5,COL4A3BP,C1ORF35,NDUFA9,OTUD3,P4HTM,MAP3K8,URM1,SEL1L,KL…
HPA	cerebral cortex; endothelial cells[â‰¥Low]	HPA:0100201	FALSE	5.16654e-10	9.2868	4634	655	362	11019	SOD1,SOD2,GSTP1,EPS15,RBM10,SULF1,ALG1,GAB1,ABCB1,CDC26,PCTK3,BCL2L11,GLUD1,OSTF1,PEX11B,POLD2,S100A6,ZFR,PPWD1,EIF4G3,UQCRC1,CCDC28A,GTF3C1,DFFA,TRAIP,LZTR1,GANC,SIDT2,PTRH2,HACD3,RBL2,NDUFB11,TSPAN33,G3BP1,ING1,DIDO1,SLC38A10,NAGK,UBE3B,CLP1,RRM2B,DHPS,OTUD7B,CLNS1A,ZDHHC5,GSK3B,DIS3,ACIN1,NUMB,PRMT7,NDUFV2,ZNF282,TMPO,SURF6,NFYA,TEX2,ARL8B,UBA52,ZNF337,MYO9A,ALG14,DMXL1,C21ORF91,PFDN4,TYMP,PTG…
HPA	adrenal gland; glandular cells[High]	HPA:0020053	FALSE	1.09479e-09	8.96067	2287	655	209	11019	SOD2,RBM10,ABCB1,GLUD1,CHP1,ZFR,PPWD1,UQCRC1,GTF3C1,DNAJA3,CBR4,TRAIP,GANC,PTRH2,HACD3,NDUFB11,CDCA7L,G3BP1,VKORC1,DIDO1,UBE3B,CLP1,RRM2B,DHPS,ZNF594,ZNF282,ESD,DMAP1,ARL8B,UBA52,DMXL1,MYBBP1A,C21ORF91,C11ORF80,PEX5,PAF1,USE1,DPM3,SMC3,TAF15,TAF5,COL4A3BP,NDUFA9,MAP3K8,URM1,KLC4,ESCO1,CENPV,EIF4G1,PLBD2,TPCN1,DCPS,EWSR1,NDUFA2,CAPNS1,SETD5,UBTF,TUBG2,OCIAD1,TPD52L2,PLCD3,FARSA,IFFO2,GSTZ1,NOP58,R…
HPA	liver; hepatocytes[â‰¥Low]	HPA:0290401	FALSE	1.48327e-09	8.82878	5748	655	426	11019	SOD1,SOD2,EPS15,RBM10,ALG1,ABCB1,SLC9A7,HINT2,PCTK3,BCL2L11,GLUD1,APC,CCND2,BAG1,CHP1,PEX11B,ZFR,PPWD1,EIF4G3,UQCRC1,INO80C,CCDC28A,AP1G2,GTF3C1,DNAJA3,COQ10B,CARHSP1,ALDH4A1,DFFA,CBR4,IMMP2L,TRAIP,LZTR1,MTCH2,WDR19,GANC,PTRH2,HACD3,RBL2,SHMT1,NDUFB11,ZNF394,CDCA7L,ING1,VKORC1,DIDO1,SLC38A10,UBE3B,CLP1,RRM2B,GNE,OTUD7B,CLNS1A,ZDHHC5,DIS3,ACIN1,NUMB,PRMT7,ZNF594,NDUFV2,ZNF282,ESD,TMPO,SURF6,ZFYVE1…
HPA	placenta; decidual cells[â‰¥Low]	HPA:0380511	FALSE	1.64892e-09	8.7828	4850	655	373	11019	SOD1,GSTP1,EPS15,RBM10,ALG1,SLC9A7,TMEM100,HINT2,PCTK3,BCL2L11,GLUD1,OSTF1,APC,CHP1,MTR,PEX11B,POLD2,S100A6,ZFR,PPWD1,EIF4G3,CCDC28A,AP1G2,PPP4R3B,DNAJA3,C16ORF46,DFFA,IMMP2L,TRAIP,WDR19,GANC,SIDT2,PTRH2,RBL2,AP2A1,NDUFB11,CDCA7L,TSPAN33,G3BP1,ING1,VKORC1,DIDO1,NAGK,CLP1,RRM2B,DHPS,GNE,OTUD7B,CLNS1A,ZDHHC5,GSK3B,DIS3,ACIN1,ZNF594,TOMM34,NDUFV2,ZNF282,DMAP1,TMPO,ZFYVE1,NFYA,PIP4K2C,TEX2,ARL8B,UBA5…
HPA	cervix; glandular cells[â‰¥Medium]	HPA:0630052	FALSE	1.77002e-09	8.75202	4036	655	323	11019	SOD1,SOD2,EPS15,RBM10,ALG1,CDC26,MSX1,BCL2L11,GLUD1,APC,BAG1,CHP1,PEX11B,POLD2,S100A6,ZFR,PPWD1,UQCRC1,PPP4R3B,GTF3C1,DNAJA3,COQ10B,CARHSP1,DFFA,IMMP2L,TRAIP,GANC,PTRH2,RBL2,SHMT1,NDUFB11,CDCA7L,ING1,DIDO1,ATF7,SLC38A10,UBE3B,CLP1,RRM2B,BANP,DHPS,OTUD7B,ZDHHC5,DIS3,NUMB,ZNF282,ESD,DMAP1,TMPO,SURF6,ZFYVE1,NFYA,PIP4K2C,UBA52,MYO9A,DMXL1,MYBBP1A,C21ORF91,C9ORF40,PEX5,PTGES3,PAF1,USE1,DPM3,TAF15,FRMD…
HPA	soft tissue 1; fibroblasts[â‰¥Low]	HPA:0500651	FALSE	2.42327e-09	8.6156	4238	655	335	11019	SOD1,EPS15,RBM10,SLC9A7,ZNF222,PCTK3,BCL2L11,GLUD1,OSTF1,CHP1,MTR,POLD2,S100A6,ZFR,PPWD1,EIF4G3,UQCRC1,CCDC28A,AP1G2,GTF3C1,DNAJA3,CARHSP1,DFFA,CBR4,IMMP2L,TRAIP,GANC,PTRH2,HACD3,RBL2,AP2A1,NDUFB11,MYH10,G3BP1,ING1,VKORC1,DIDO1,ATF7,SLC38A10,UBE3B,CLP1,RRM2B,BANP,OTUD7B,ZDHHC5,DIS3,ACIN1,ZNF594,ZNF282,ESD,TMPO,SURF6,NFYA,TEX2,MYO9A,DMXL1,C21ORF91,C11ORF80,PEX5,TNFAIP3,FANCG,ACTG1,USE1,DPM3,SMC3,C…
HPA	cerebral cortex; neuronal cells[â‰¥Medium]	HPA:0100132	FALSE	2.49745e-09	8.6025	4996	655	381	11019	SOD2,EPS15,ALG1,DYNC1I1,CDC26,TMEM100,GLUD1,OSTF1,CHP1,MTR,PEX11B,ZFR,SIRT2,PPWD1,EIF4G3,UQCRC1,INO80C,AP1G2,PPP4R3B,GTF3C1,DNAJA3,COQ10B,IMMP2L,TRAIP,MTCH2,WDR19,GANC,SIDT2,PTRH2,HACD3,RBL2,AP2A1,NDUFB11,CDCA7L,G3BP1,ING1,VKORC1,DIDO1,SLC38A10,UBE3B,CLP1,RRM2B,BANP,TYMS,OTUD7B,ZDHHC5,GSK3B,DIS3,ACIN1,ZNF594,NDUFV2,ZNF282,ESD,DMAP1,TMPO,SURF6,ZFYVE1,NFYA,PIP4K2C,TEX2,NDUFS2,UBA52,DMXL1,MYBBP1A,C2…
HPA	small intestine; glandular cells[High]	HPA:0480053	FALSE	3.30359e-09	8.48101	2546	655	225	11019	SOD2,RBM10,ALG1,GAB1,GLUD1,OSTF1,APC,POLD2,ZFR,PPWD1,UQCRC1,AP1G2,GTF3C1,DNAJA3,COQ10B,ALDH4A1,DFFA,CBR4,WDR19,GANC,PTRH2,RBL2,SHMT1,NDUFB11,CDCA7L,DIDO1,UBE3B,GNE,OTUD7B,DIS3,NUMB,PRMT7,ZNF594,NDUFV2,ESD,TMPO,NDUFS2,UBA52,DMXL1,MYBBP1A,C21ORF91,C9ORF40,PEX5,NDEL1,USE1,SMC3,TAF5,COL4A3BP,C1ORF35,C15ORF29,MAP3K8,URM1,PODNL1,ESCO1,DNAJC28,CENPV,EIF4G1,SRBD1,PGRMC2,CCDC102B,BCL2L2-PABPN1,EWSR1,NDUFA…
HPA	ovary; follicle cells[â‰¥Low]	HPA:0340451	FALSE	7.41299e-09	8.13001	3306	655	274	11019	SOD1,GSTP1,EPS15,RBM10,ALG1,GAB1,ABCB1,ZNF222,HINT2,PCTK3,GLUD1,OSTF1,BAG1,MTR,POLD2,S100A6,PPWD1,EIF4G3,CCDC28A,AP1G2,DNAJA3,C16ORF46,DFFA,IMMP2L,WDR19,GANC,RBL2,AP2A1,SHMT1,MYH10,G3BP1,VKORC1,SLC38A10,CLP1,OTUD7B,GSK3B,ACIN1,TOMM34,DMAP1,TMPO,SURF6,DMXL1,C21ORF91,PFDN4,TNFAIP3,PAF1,FANCG,USE1,CAST,TAF5,PHF12,MAP3K8,URM1,KLC4,AMZ2,ESCO1,DNAJC28,ELMO2,TRIM24,SRBD1,TPCN1,PGRMC2,NIPA2,CCDC102B,TACO…
HPA	skin 1; fibroblasts[â‰¥Low]	HPA:0460651	FALSE	8.68912e-09	8.06102	4082	655	323	11019	SOD2,EPS15,RBM10,ALG1,CDC26,ZNF222,PCTK3,BCL2L11,GLUD1,OSTF1,APC,CCND2,CHP1,MTR,POLD2,ZFR,PPWD1,CCDC28A,AP1G2,PPP4R3B,GTF3C1,DNAJA3,CARHSP1,CBR4,IMMP2L,TRAIP,GANC,PTRH2,AP2A1,TSPAN33,G3BP1,ING1,VKORC1,DIDO1,ATF7,UBE3B,CLP1,RRM2B,BANP,DHPS,ZDHHC5,DIS3,ACIN1,NUMB,ZNF282,DMAP1,SURF6,NFYA,TEX2,ARL8B,MYO9A,DMXL1,MYBBP1A,C21ORF91,C9ORF40,C11ORF80,PFDN4,PEX5,TNFAIP3,FANCG,SCYL3,USE1,SMC3,CAST,TAF15,FRMD…
HPA	endometrium 2; cells in endometrial stroma[â‰¥Low]	HPA:0170251	FALSE	1.03236e-08	7.98617	3517	655	287	11019	SOD1,SOD2,EPS15,RBM10,ALG1,CDC26,ZNF222,BCL2L11,GLUD1,BAG1,CHP1,MTR,S100A6,ZFR,PPWD1,UQCRC1,INO80C,PPP4R3B,GTF3C1,DNAJA3,DFFA,TRAIP,GANC,PTRH2,RBL2,AP2A1,NDUFB11,CDCA7L,MYH10,TSPAN33,ING1,DIDO1,UBE3B,CLP1,RRM2B,ZDHHC5,DIS3,ACIN1,ZNF594,ZNF282,ESD,DMAP1,TMPO,SURF6,NFYA,UBA52,C21ORF91,PEX5,TNFAIP3,FANCG,USE1,CAST,TAF15,TAF5,C1ORF35,PHF12,AURKB,P4HTM,EXOSC4,MAP3K8,URM1,SEL1L,PODNL1,AGFG1,ESCO1,REXO2…
HPA	skin 1; Langerhans[â‰¥Low]	HPA:0460641	FALSE	1.14293e-08	7.94198	3962	655	315	11019	GSTP1,EPS15,RBM10,ALG1,GAB1,SLC9A7,BCL2L11,GLUD1,OSTF1,CHP1,POLD2,ZFR,PPWD1,AP1G2,PPP4R3B,GTF3C1,DNAJA3,CARHSP1,CBR4,IMMP2L,TRAIP,GANC,PTRH2,CDCA7L,G3BP1,ING1,DIDO1,ATF7,CLP1,RRM2B,BANP,ZDHHC5,DIS3,ACIN1,NUMB,PRMT7,ZNF282,DMAP1,SURF6,PIP4K2C,ARL8B,MYO9A,DMXL1,MYBBP1A,C21ORF91,PFDN4,PEX5,PTGES3,TNFAIP3,PAF1,FANCG,SCYL3,USE1,SMC3,CAST,TAF15,FRMD8,TAF5,COL4A3BP,C1ORF35,PHF12,NDUFA9,OTUD3,P4HTM,URM1,…
HPA	cerebral cortex; neuropil[â‰¥Low]	HPA:0100211	FALSE	1.18229e-08	7.92728	5010	655	379	11019	SOD1,SOD2,EPS15,DYNC1I1,GAB1,ABCB1,SLC9A7,ZNF222,TMEM100,HINT2,PCTK3,BCL2L11,GLUD1,OSTF1,DCC,APC,CCND2,CHP1,KIFC1,MTR,PEX11B,ZFR,SIRT2,PPWD1,EIF4G3,UQCRC1,CCDC28A,AP1G2,GTF3C1,CARHSP1,CBR4,IMMP2L,TRAIP,MTCH2,WDR19,GANC,PTRH2,HACD3,AP2A1,SHMT1,NDUFB11,ZNF394,CDCA7L,MYH10,TSPAN33,G3BP1,DIDO1,NAGK,UBE3B,BANP,GNE,RTN4,OTUD7B,CLNS1A,ZDHHC5,GSK3B,DIS3,NUMB,PRMT7,ZNF594,TOMM34,NDUFV2,ESD,TMPO,SURF6,ZFYV…
HPA	colon; glandular cells[High]	HPA:0130053	FALSE	1.29765e-08	7.88684	2418	655	214	11019	SOD2,RBM10,ALG1,OSTF1,POLD2,ZFR,PPWD1,UQCRC1,INO80C,AP1G2,GTF3C1,DNAJA3,COQ10B,DFFA,CBR4,TRAIP,WDR19,GANC,PTRH2,HACD3,RBL2,NDUFB11,CDCA7L,DIDO1,UBE3B,CLP1,RRM2B,DHPS,GNE,OTUD7B,ZDHHC5,NUMB,PRMT7,ZNF594,NDUFV2,ESD,TMPO,NDUFS2,MYBBP1A,PEX5,NDEL1,PAF1,USE1,DPM3,TAF15,FRMD8,TAF5,COL4A3BP,C1ORF35,P4HTM,MAP3K8,URM1,PODNL1,ESCO1,DNAJC28,REXO2,EIF4G1,CCDC102B,DCPS,EWSR1,NDUFA2,OSCP1,UBTF,ATP6V0A1,TUBG2,O…
HPA	liver; hepatocytes[â‰¥Medium]	HPA:0290402	FALSE	1.62904e-08	7.78807	3750	655	301	11019	SOD1,SOD2,RBM10,HINT2,PCTK3,BCL2L11,GLUD1,APC,CHP1,PEX11B,ZFR,PPWD1,UQCRC1,INO80C,DNAJA3,COQ10B,CARHSP1,ALDH4A1,CBR4,IMMP2L,TRAIP,MTCH2,WDR19,GANC,PTRH2,HACD3,RBL2,SHMT1,NDUFB11,VKORC1,DIDO1,SLC38A10,UBE3B,CLP1,GNE,OTUD7B,ZDHHC5,DIS3,NUMB,PRMT7,ZNF594,NDUFV2,ZNF282,TMPO,SURF6,NDUFS2,UBA52,MYO9A,DMXL1,C21ORF91,C11ORF80,PEX5,PGM1,USE1,SMC3,TAF15,TAF5,C1ORF35,NDUFA9,P4HTM,C15ORF29,MAP3K8,URM1,STAT5B…
HPA	breast; adipocytes[â‰¥Low]	HPA:0050011	FALSE	1.73025e-08	7.76189	2781	655	238	11019	SOD1,GSTP1,EPS15,SLC9A7,BCL2L11,GLUD1,OSTF1,CHP1,KIFC1,S100A6,ZFR,PPWD1,UQCRC1,GTF3C1,DNAJA3,DFFA,IMMP2L,TRAIP,GANC,RBL2,AP2A1,SHMT1,NDUFB11,G3BP1,ING1,DIDO1,ATF7,SLC38A10,UBE3B,CLP1,CLNS1A,ZDHHC5,DIS3,ACIN1,PRMT7,ZNF282,TMPO,SURF6,TEX2,UBA52,MYO9A,DMXL1,MYBBP1A,PEX5,TNFAIP3,PAF1,FANCG,SCYL3,ACTG1,USE1,HNRNPA0,SMC3,TAF5,COL4A3BP,C1ORF35,PHF12,MAP3K8,URM1,SEL1L,AMZ2,AGFG1,ESCO1,DNAJC28,ELMO2,NIPA2…
HPA	soft tissue 2; fibroblasts[â‰¥Medium]	HPA:0510652	FALSE	1.88066e-08	7.72569	2619	655	227	11019	SOD2,EPS15,RBM10,SLC9A7,PCTK3,OSTF1,CHP1,S100A6,ZFR,PPWD1,UQCRC1,CBR4,IMMP2L,TRAIP,GANC,PTRH2,HACD3,RBL2,NDUFB11,G3BP1,ING1,VKORC1,DIDO1,SLC38A10,UBE3B,ZDHHC5,DIS3,ACIN1,PRMT7,ZNF594,ZNF282,TMPO,SURF6,TEX2,UBA52,DMXL1,C21ORF91,PEX5,TNFAIP3,FANCG,SCYL3,USE1,SMC3,CAST,TAF15,FRMD8,TAF5,COL4A3BP,PHF12,P4HTM,EXOSC4,MAP3K8,URM1,SEL1L,PODNL1,ESCO1,DNAJC28,EIF4G1,NIPA2,CCDC102B,DCPS,BCL2L2-PABPN1,TACO1,B…
HPA	testis; Leydig cells[High]	HPA:0570733	FALSE	2.69107e-08	7.57007	1777	655	168	11019	RBM10,HINT2,S100A6,ZFR,PPWD1,UQCRC1,GTF3C1,DNAJA3,COQ10B,ALDH4A1,CBR4,IMMP2L,TRAIP,MTCH2,GANC,PTRH2,HACD3,VKORC1,DIDO1,NAGK,UBE3B,CLP1,ZNF594,NDUFS2,DMXL1,PEX5,USE1,HNRNPA0,SMC3,TAF15,COL4A3BP,ANKRD31,NDUFA9,P4HTM,MAP3K8,URM1,STAT5B,REXO2,PLBD2,DCPS,BCL2L2-PABPN1,EWSR1,NDUFA2,UBTF,TUBG2,OCIAD1,PLCD3,GSTZ1,SUCLG1,TRIM27,RUFY2,CCNB2,FICD,ALDH9A1,UBE2H,ST8SIA1,RPAP1,SAMM50,LRPPRC,EIF4A3,ZNF707,ECHS1…
HPA	soft tissue 1; peripheral nerve[â‰¥Low]	HPA:0500701	FALSE	2.94085e-08	7.53153	2795	655	238	11019	RBM10,SLC9A7,CDC26,PCTK3,BCL2L11,GLUD1,DCC,CHP1,MTR,POLD2,S100A6,ZFR,PPWD1,UQCRC1,INO80C,AP1G2,CARHSP1,DFFA,IMMP2L,TRAIP,MTCH2,PTRH2,RBL2,AP2A1,TSPAN33,ING1,DIDO1,ATF7,NAGK,UBE3B,CLP1,RRM2B,RTN4,OTUD7B,ZDHHC5,DIS3,DMAP1,TMPO,SURF6,NFYA,TEX2,MYO9A,DMXL1,MYBBP1A,PEX5,NDEL1,PTGES3,SCYL3,HNRNPA0,SMC3,FRMD8,TAF5,C1ORF35,PHF12,MAP3K8,SEL1L,AGFG1,ESCO1,DNAJC28,ELMO2,REXO2,ZNF143,CCDC102B,DCPS,TACO1,SETD…
HPA	soft tissue 1; fibroblasts[â‰¥Medium]	HPA:0500652	FALSE	3.97614e-08	7.40054	2728	655	233	11019	EPS15,RBM10,PCTK3,BCL2L11,GLUD1,OSTF1,CHP1,POLD2,S100A6,ZFR,PPWD1,UQCRC1,DNAJA3,CARHSP1,CBR4,IMMP2L,GANC,PTRH2,RBL2,NDUFB11,MYH10,G3BP1,ING1,VKORC1,DIDO1,SLC38A10,UBE3B,CLP1,ZDHHC5,DIS3,ACIN1,ZNF594,ZNF282,SURF6,TEX2,DMXL1,C21ORF91,PEX5,TNFAIP3,FANCG,USE1,SMC3,CAST,TAF15,FRMD8,TAF5,COL4A3BP,PHF12,EXOSC4,SEL1L,PODNL1,AGFG1,ESCO1,EIF4G1,NIPA2,CCDC102B,DCPS,BCL2L2-PABPN1,EWSR1,CAPNS1,UBTF,TUBG2,DCBL…
HPA	colon; peripheral nerve/ganglion[â‰¥Low]	HPA:0130241	FALSE	5.69385e-08	7.24459	5043	655	378	11019	SOD1,SOD2,EPS15,RBM10,ALG1,DYNC1I1,SLC9A7,ZNF222,HINT2,PCTK3,BCL2L11,GLUD1,OSTF1,CCND2,BAG1,KIFC1,MTR,S100A6,ZFR,PPWD1,EIF4G3,UQCRC1,CCDC28A,PPP4R3B,GTF3C1,DNAJA3,DFFA,CBR4,IMMP2L,TRAIP,WDR19,GANC,PTRH2,HACD3,RBL2,NDUFB11,TSPAN33,ING1,VKORC1,DIDO1,SLC38A10,NAGK,UBE3B,CLP1,RRM2B,BANP,DHPS,GNE,RTN4,OTUD7B,CLNS1A,ZDHHC5,GSK3B,ACIN1,TOMM34,ZNF282,ESD,TMPO,SURF6,NFYA,TEX2,NDUFS2,ARL8B,UBA52,MYO9A,DMXL…
HPA	skeletal muscle; myocytes[â‰¥Medium]	HPA:0440342	FALSE	7.1676e-08	7.14463	3794	655	301	11019	SOD2,RBM10,SULF1,BCL2L11,OSTF1,BAG1,CHP1,MTR,ZFR,SIRT2,PPWD1,UQCRC1,CCDC28A,GTF3C1,DNAJA3,DFFA,TRAIP,MTCH2,GANC,SIDT2,PTRH2,RBL2,NDUFB11,TSPAN33,G3BP1,DIDO1,SLC38A10,UBE3B,CLP1,GNE,OTUD7B,CLNS1A,ZDHHC5,DIS3,ACIN1,NUMB,TOMM34,NDUFV2,ZNF282,DMAP1,SURF6,ZFYVE1,NFYA,PIP4K2C,TEX2,UBA52,MYO9A,DMXL1,MYBBP1A,C21ORF91,C11ORF80,PFDN4,PEX5,TNFAIP3,ACTG1,NAA15,USE1,DPM3,SMC3,CAST,TAF15,TAF5,C1ORF35,PHF12,NDU…
HPA	placenta; decidual cells[â‰¥Medium]	HPA:0380512	FALSE	7.71366e-08	7.11274	3591	655	288	11019	SOD1,EPS15,RBM10,ALG1,HINT2,BCL2L11,OSTF1,APC,CHP1,PEX11B,POLD2,S100A6,ZFR,EIF4G3,CCDC28A,AP1G2,PPP4R3B,DNAJA3,C16ORF46,DFFA,IMMP2L,TRAIP,GANC,SIDT2,PTRH2,RBL2,AP2A1,NDUFB11,CDCA7L,TSPAN33,G3BP1,ING1,VKORC1,DIDO1,NAGK,CLP1,RRM2B,GNE,OTUD7B,ZDHHC5,GSK3B,DIS3,ACIN1,ZNF282,DMAP1,NFYA,PIP4K2C,C21ORF91,PFDN4,NDEL1,TNFAIP3,PAF1,FANCG,PGM1,SCYL3,USE1,DPM3,IMPA2,CAST,TAF5,COL4A3BP,PHF12,NDUFA9,P4HTM,EXOS…
HPA	cerebral cortex; glial cells[â‰¥Low]	HPA:0100121	FALSE	9.87356e-08	7.00553	4927	655	370	11019	SOD1,SOD2,GSTP1,EPS15,RBM10,KPNA5,ALG1,GAB1,CDC26,HINT2,PCTK3,BCL2L11,GLUD1,CHP1,MTR,ZFR,PPWD1,EIF4G3,UQCRC1,PPP4R3B,GTF3C1,DNAJA3,ALDH4A1,DFFA,IMMP2L,TRAIP,MTCH2,WDR19,GANC,PTRH2,HACD3,RBL2,AP2A1,NDUFB11,CDCA7L,TSPAN33,ING1,VKORC1,DIDO1,SLC38A10,UBE3B,CLP1,RRM2B,BANP,TYMS,RTN4,OTUD7B,ZDHHC5,GSK3B,DIS3,ACIN1,NUMB,ZNF594,NDUFV2,ZNF282,ESD,DMAP1,TMPO,SURF6,NFYA,TEX2,ARL8B,UBA52,MYO9A,DMXL1,MYBBP1A,…
HPA	hippocampus; glial cells[â‰¥Low]	HPA:0250121	FALSE	1.06307e-07	6.97344	4142	655	322	11019	SOD1,SOD2,GSTP1,EPS15,RBM10,GAB1,ABCB1,CDC26,PCTK3,GLUD1,BAG1,MTR,ZFR,PPWD1,EIF4G3,UQCRC1,CCDC28A,DNAJA3,CARHSP1,ALDH4A1,DFFA,IMMP2L,GANC,PTRH2,HACD3,RBL2,NDUFB11,CDCA7L,TSPAN33,G3BP1,ING1,DIDO1,SLC38A10,UBE3B,CLP1,RRM2B,RTN4,OTUD7B,ZDHHC5,GSK3B,DIS3,ACIN1,NUMB,ZNF282,ESD,DMAP1,TMPO,SURF6,NFYA,TEX2,NDUFS2,ARL8B,UBA52,MYO9A,DMXL1,MYBBP1A,C21ORF91,PEX5,PTGES3,FANCG,PGM1,ACTG1,TCTN2,NAA15,USE1,DPM3,…
HPA	stomach 2; glandular cells[High]	HPA:0550053	FALSE	1.24087e-07	6.90627	2431	655	211	11019	SOD2,RBM10,ALG1,HINT2,GLUD1,POLD2,ZFR,PPWD1,UQCRC1,GTF3C1,DNAJA3,COQ10B,DFFA,GANC,PTRH2,HACD3,RBL2,NDUFB11,CDCA7L,VKORC1,DIDO1,UBE3B,CLP1,OTUD7B,DIS3,NUMB,NDUFV2,ZNF282,ESD,TMPO,NDUFS2,ARL8B,UBA52,MYBBP1A,PEX5,USE1,HNRNPA0,TAF5,COL4A3BP,NDUFA9,P4HTM,MAP3K8,URM1,KLC4,PODNL1,ESCO1,DNAJC28,CENPV,REXO2,SRBD1,BCL2L2-PABPN1,EWSR1,NDUFA2,CASP6,UBTF,TUBG2,OCIAD1,FARSA,PNKD,IFFO2,CDK5RAP3,GSTZ1,NOP58,RCBT…
HPA	liver; cholangiocytes[â‰¥Low]	HPA:0291161	FALSE	2.91459e-07	6.53542	3965	655	309	11019	SOD1,SOD2,GSTP1,EPS15,RBM10,ABCB1,CDC26,ZNF222,BCL2L11,GLUD1,OSTF1,APC,BAG1,CHP1,S100A6,ZFR,PPWD1,UQCRC1,CCDC28A,DNAJA3,CARHSP1,DFFA,CBR4,IMMP2L,TRAIP,WDR19,GANC,PTRH2,HACD3,RBL2,NDUFB11,CDCA7L,ING1,VKORC1,DIDO1,SLC38A10,UBE3B,CLP1,RRM2B,OTUD7B,ZDHHC5,GSK3B,DIS3,ACIN1,NUMB,PRMT7,ZNF594,NDUFV2,ZNF282,TMPO,SURF6,ZFYVE1,NFYA,NDUFS2,UBA52,MYO9A,DMXL1,C21ORF91,PEX5,TNFAIP3,PGM1,ACTG1,USE1,HNRNPA0,CAST…
HPA	skin 1; keratinocytes[â‰¥Low]	HPA:0460661	FALSE	2.99602e-07	6.52345	5165	655	382	11019	SOD2,GSTP1,EPS15,RBM10,ALG1,GAB1,SLC9A7,CDC26,PCTK3,BCL2L11,GLUD1,OSTF1,APC,CCND2,MTR,PEX11B,POLD2,ZFR,PPWD1,EIF4G3,INO80C,AP1G2,PPP4R3B,GTF3C1,DNAJA3,CARHSP1,ALDH4A1,CBR4,IMMP2L,TRAIP,GANC,PTRH2,AP2A1,CDCA7L,G3BP1,ING1,DIDO1,ATF7,UBE3B,CLP1,RRM2B,BANP,DHPS,ZDHHC5,GSK3B,DIS3,ACIN1,NUMB,SGOL1,ZNF282,DMAP1,SURF6,NFYA,PIP4K2C,ARL8B,MYO9A,DMXL1,MYBBP1A,C21ORF91,C11ORF80,PFDN4,TYMP,PEX5,NDEL1,PTGES3,P…
HPA	skin 1; fibroblasts[â‰¥Medium]	HPA:0460652	FALSE	3.03294e-07	6.51814	2844	655	237	11019	SOD2,EPS15,RBM10,ALG1,CDC26,ZNF222,PCTK3,BCL2L11,GLUD1,OSTF1,CHP1,ZFR,PPWD1,PPP4R3B,GTF3C1,DNAJA3,CBR4,IMMP2L,TRAIP,GANC,PTRH2,TSPAN33,G3BP1,ING1,VKORC1,DIDO1,UBE3B,CLP1,ZDHHC5,DIS3,ACIN1,NUMB,ZNF282,SURF6,NFYA,TEX2,ARL8B,DMXL1,MYBBP1A,C21ORF91,PFDN4,PEX5,TNFAIP3,FANCG,SCYL3,USE1,SMC3,CAST,TAF15,FRMD8,TAF5,COL4A3BP,PHF12,P4HTM,EXOSC4,URM1,SEL1L,PODNL1,AGFG1,ESCO1,ELMO2,EIF4G1,NIPA2,CCDC102B,DCPS,…
HPA	testis; cells in seminiferous ducts[â‰¥Medium]	HPA:0570742	FALSE	3.26934e-07	6.48554	2368	655	205	11019	EPS15,ALG1,SLC9A7,PCTK3,BCL2L11,POLD2,PPP4R3B,GTF3C1,DNAJA3,COQ10B,GANC,AP2A1,CDCA7L,ING1,UBE3B,RRM2B,DHPS,GNE,CLNS1A,ZDHHC5,GSK3B,DIS3,NUMB,DMAP1,SURF6,PIP4K2C,TEX2,ARL8B,MYO9A,DMXL1,PTGES3,TNFAIP3,PAF1,ACTG1,USE1,DPM3,CAST,FRMD8,COL4A3BP,C1ORF35,PHF12,URM1,AGFG1,ESCO1,DNAJC28,EIF4G1,PGRMC2,CCDC102B,RB1CC1,NDUFA2,CAPNS1,SETD5,TUBG2,DCBLD2,OCIAD1,NCK2,TPD52L2,PLCD3,IFFO2,GSTZ1,RCBTB2,MIF4GD,CHMP1…
HPA	cervix; squamous epithelial cells[â‰¥Medium]	HPA:0630222	FALSE	3.29402e-07	6.48227	3730	655	294	11019	GSTP1,RBM10,ALG1,PCTK3,GLUD1,OSTF1,APC,BAG1,CHP1,KIFC1,POLD2,ZFR,PPWD1,UQCRC1,CCDC28A,GTF3C1,DNAJA3,CBR4,IMMP2L,TRAIP,GANC,PTRH2,RBL2,AP2A1,SHMT1,NDUFB11,CDCA7L,G3BP1,ING1,DIDO1,SLC38A10,UBE3B,CLP1,ZDHHC5,DIS3,ACIN1,NUMB,ZNF594,ZNF282,DMAP1,TMPO,SURF6,NFYA,UBA52,DMXL1,MYBBP1A,C21ORF91,PEX5,PTGES3,USE1,HNRNPA0,SMC3,CAST,TAF15,TAF5,C1ORF35,PHF12,NDUFA9,OTUD3,P4HTM,URM1,ESCO1,DNAJC28,REXO2,EIF4G1,SR…
HPA	esophagus; squamous epithelial cells[High]	HPA:0190223	FALSE	3.41298e-07	6.46687	1652	655	155	11019	SOD2,RBM10,GLUD1,POLD2,ZFR,PPWD1,UQCRC1,CCDC28A,GTF3C1,DNAJA3,GANC,PTRH2,RBL2,NDUFB11,CDCA7L,G3BP1,DIDO1,UBE3B,CLP1,DIS3,TMPO,PIP4K2C,UBA52,MYBBP1A,PEX5,PAF1,USE1,TAF15,TAF5,COL4A3BP,NDUFA9,URM1,PODNL1,ESCO1,EIF4G1,DCPS,EWSR1,SETD5,UBTF,TUBG2,OCIAD1,PLCD3,MINK1,NOP58,UGDH,MIF4GD,SUCLG1,RPAP1,SAMM50,LRPPRC,EIF4A3,ZNF707,AHDC1,ECHS1,FXR1,PTCD3,ANKRD11,ALG8,NUP50,NDUFB5,PSMD9,MCM4,RPS6,KCNK6,EIF4B,R…
HPA	thyroid gland; glandular cells[High]	HPA:0590053	FALSE	4.02138e-07	6.39562	1881	655	171	11019	GSTP1,RBM10,HINT2,GLUD1,CHP1,MTR,ZFR,PPWD1,GTF3C1,DNAJA3,DFFA,CBR4,WDR19,GANC,PTRH2,HACD3,SHMT1,CDCA7L,G3BP1,ING1,DIDO1,UBE3B,CLP1,RRM2B,OTUD7B,NUMB,PRMT7,ZNF594,ZNF282,ESD,DMAP1,PIP4K2C,UBA52,C21ORF91,PEX5,USE1,DPM3,TAF5,COL4A3BP,P4HTM,URM1,TRIM24,TPCN1,DCPS,EWSR1,CAPNS1,SETD5,UBTF,TUBG2,GSTZ1,NOP58,MIF4GD,CHMP1B,SUCLG1,TRIM27,MTIF2,ALDH9A1,ELP2,RPAP1,LRPPRC,EIF4A3,PCIF1,ZNF707,CCDC93,ECHS1,ANKR…
HPA	stomach 1; glandular cells[High]	HPA:0540053	FALSE	4.95744e-07	6.30474	2453	655	210	11019	SOD2,RBM10,ALG1,HINT2,GLUD1,BAG1,POLD2,ZFR,PPWD1,UQCRC1,GTF3C1,DNAJA3,COQ10B,ALDH4A1,DFFA,CBR4,GANC,PTRH2,HACD3,RBL2,NDUFB11,CDCA7L,VKORC1,DIDO1,UBE3B,CLP1,OTUD7B,DIS3,NUMB,PRMT7,ESD,TMPO,NDUFS2,ARL8B,MYBBP1A,ACTG1,USE1,DPM3,TAF15,TAF5,COL4A3BP,NDUFA9,P4HTM,MAP3K8,KLC4,PODNL1,ESCO1,DNAJC28,CENPV,REXO2,EIF4G1,SRBD1,PGRMC2,BCL2L2-PABPN1,EWSR1,NDUFA2,CAPNS1,CASP6,OCIAD1,PNKD,IFFO2,CDK5RAP3,GSTZ1,RCB…
HPA	rectum; glandular cells[High]	HPA:0400053	FALSE	5.52273e-07	6.25785	2575	655	218	11019	RBM10,ALG1,GAB1,ZNF222,GLUD1,OSTF1,APC,POLD2,ZFR,PPWD1,UQCRC1,GTF3C1,DNAJA3,COQ10B,ALDH4A1,DFFA,CBR4,IMMP2L,TRAIP,GANC,PTRH2,NDUFB11,DIDO1,UBE3B,RRM2B,DHPS,GNE,OTUD7B,DIS3,NUMB,ZNF594,NDUFV2,ESD,DMAP1,TMPO,NDUFS2,MYBBP1A,C21ORF91,PEX5,NDEL1,USE1,DPM3,TAF15,FRMD8,TAF5,COL4A3BP,C1ORF35,P4HTM,MAP3K8,URM1,PODNL1,ESCO1,DNAJC28,REXO2,EIF4G1,DCPS,BCL2L2-PABPN1,EWSR1,NDUFA2,SETD5,OSCP1,UBTF,TUBG2,OCIAD1,…
HPA	colon; endothelial cells[â‰¥Medium]	HPA:0130202	FALSE	5.59244e-07	6.2524	3715	655	292	11019	SOD2,EPS15,SULF1,PCTK3,BCL2L11,GLUD1,OSTF1,MTR,S100A6,ZFR,PPWD1,UQCRC1,PPP4R3B,DNAJA3,DFFA,CBR4,IMMP2L,TRAIP,LZTR1,WDR19,GANC,SIDT2,RBL2,G3BP1,ING1,DIDO1,SLC38A10,UBE3B,CLP1,DHPS,GNE,OTUD7B,CLNS1A,ZDHHC5,DIS3,ACIN1,PRMT7,ZNF282,TMPO,SURF6,NFYA,ARL8B,UBA52,ZNF337,MYO9A,DMXL1,C21ORF91,PFDN4,PEX5,TNFAIP3,FANCG,SCYL3,NAA15,USE1,DPM3,HNRNPA0,SMC3,TAF15,TAF5,COL4A3BP,C1ORF35,PHF12,EXOSC4,MAP3K8,URM1,SE…
HPA	appendix; glandular cells[High]	HPA:0030053	FALSE	7.54908e-07	6.12211	1882	655	170	11019	SOD2,RBM10,ALG1,GLUD1,APC,POLD2,ZFR,PPWD1,UQCRC1,DNAJA3,COQ10B,DFFA,CBR4,GANC,PTRH2,RBL2,SHMT1,NDUFB11,DIDO1,UBE3B,RRM2B,OTUD7B,NUMB,PRMT7,ZNF594,ESD,TMPO,NDUFS2,MYBBP1A,C21ORF91,C11ORF80,PEX5,PAF1,USE1,FRMD8,TAF5,COL4A3BP,P4HTM,URM1,PODNL1,DNAJC28,CENPV,EIF4G1,BCL2L2-PABPN1,EWSR1,TUBG2,OCIAD1,PLCD3,FARSA,PNKD,MINK1,RCBTB2,MIF4GD,FRY,TRIM27,FICD,SAMM50,LRPPRC,EIF4A3,ZNF707,ECHS1,FXR1,PTCD3,ANKRD1…
HPA	skin 1; keratinocytes[â‰¥Medium]	HPA:0460662	FALSE	8.54508e-07	6.06828	3289	655	264	11019	SOD2,EPS15,RBM10,ALG1,GAB1,APC,POLD2,ZFR,PPWD1,PPP4R3B,GTF3C1,DNAJA3,ALDH4A1,CBR4,IMMP2L,GANC,PTRH2,CDCA7L,G3BP1,ING1,DIDO1,UBE3B,CLP1,ZDHHC5,GSK3B,DIS3,ACIN1,NUMB,SGOL1,ZNF282,DMAP1,SURF6,NFYA,ARL8B,DMXL1,MYBBP1A,C21ORF91,PFDN4,PEX5,PAF1,FANCG,SCYL3,USE1,SMC3,CAST,TAF15,TAF5,COL4A3BP,C1ORF35,NDUFA9,OTUD3,P4HTM,URM1,SEL1L,PODNL1,ESCO1,ZNF143,EIF4G1,SRBD1,GIGYF2,PGRMC2,CCDC102B,DCPS,BCL2L2-PABPN1,…
HPA	duodenum; glandular cells[High]	HPA:0150053	FALSE	9.11876e-07	6.04006	2604	655	219	11019	SOD2,RBM10,ALG1,GLUD1,OSTF1,APC,POLD2,ZFR,PPWD1,UQCRC1,INO80C,GTF3C1,DNAJA3,COQ10B,ALDH4A1,DFFA,WDR19,GANC,PTRH2,HACD3,RBL2,SHMT1,NDUFB11,CDCA7L,G3BP1,DIDO1,UBE3B,CLP1,GNE,OTUD7B,NUMB,PRMT7,ZNF594,NDUFV2,ESD,TMPO,NDUFS2,MYBBP1A,PEX5,NDEL1,USE1,DPM3,TAF5,COL4A3BP,MAP3K8,URM1,PODNL1,ESCO1,DNAJC28,CENPV,REXO2,EIF4G1,SRBD1,PGRMC2,DCPS,BCL2L2-PABPN1,EWSR1,NDUFA2,OSCP1,UBTF,ATP6V0A1,TUBG2,OCIAD1,PLCD3,…
HPA	pancreas; pancreatic endocrine cells[â‰¥Medium]	HPA:0351182	FALSE	1.03748e-06	5.98402	3624	655	285	11019	SOD1,SOD2,EPS15,RBM10,CDC26,HINT2,BCL2L11,GLUD1,OSTF1,BAG1,MTR,ZFR,PPWD1,UQCRC1,INO80C,AP1G2,PPP4R3B,CHMP5,DNAJA3,COQ10B,DFFA,CBR4,IMMP2L,GANC,PTRH2,HACD3,RBL2,AP2A1,NDUFB11,MYH10,VKORC1,DIDO1,SLC38A10,UBE3B,CLP1,RRM2B,GNE,OTUD7B,ZDHHC5,PRMT7,ZNF594,TOMM34,ZNF282,ESD,DMAP1,SURF6,ZFYVE1,NFYA,NDUFS2,UBA52,DMXL1,MYBBP1A,C21ORF91,PFDN4,PEX5,PTGES3,PAF1,FANCG,SCYL3,USE1,TAF15,TAF5,COL4A3BP,PHF12,NDUFA…
HPA	cerebellum; cells in molecular layer[â‰¥Medium]	HPA:0090192	FALSE	1.16988e-06	5.93186	2792	655	231	11019	SOD2,EPS15,RBM10,GAB1,CDC26,TMEM100,PCTK3,BCL2L11,GLUD1,OSTF1,CHP1,ZFR,PPWD1,EIF4G3,UQCRC1,AP1G2,PPP4R3B,GTF3C1,DNAJA3,IMMP2L,GANC,PTRH2,HACD3,RBL2,AP2A1,NDUFB11,DIDO1,UBE3B,CLP1,RRM2B,GSK3B,DIS3,PRMT7,ZNF594,ZNF282,ESD,DMAP1,TMPO,SURF6,TEX2,UBA52,C21ORF91,NDEL1,PAF1,FANCG,USE1,DPM3,TAF5,C1ORF35,PHF12,NDUFA9,EXOSC4,MAP3K8,SEL1L,AMZ2,DNAJC28,CENPV,EIF4G1,SRBD1,PLBD2,BCL2L2-PABPN1,TACO1,BTRC,EWSR1,…
HPA	kidney; cells in tubules[High]	HPA:0270363	FALSE	1.60915e-06	5.7934	2161	655	188	11019	SOD2,RBM10,HINT2,BCL2L11,GLUD1,ZFR,PPWD1,GTF3C1,DNAJA3,COQ10B,ALDH4A1,DFFA,CBR4,TRAIP,GANC,PTRH2,HACD3,RBL2,SHMT1,CDCA7L,MYH10,DIDO1,UBE3B,CLP1,NUMB,PRMT7,NDUFV2,ZNF282,DMAP1,DMXL1,C21ORF91,C9ORF40,PEX5,USE1,SMC3,TAF15,TAF5,COL4A3BP,NDUFA9,C15ORF29,MAP3K8,URM1,PODNL1,ESCO1,DNAJC28,REXO2,SRBD1,DCPS,BCL2L2-PABPN1,EWSR1,NDUFA2,CAPNS1,SETD5,OSCP1,ZDHHC14,TUBG2,OCIAD1,PLCD3,IFFO2,MIF4GD,FRY,TRIM27,NIT…
HPA	adipose tissue; adipocytes[â‰¥Medium]	HPA:0010012	FALSE	1.72275e-06	5.76378	2236	655	193	11019	SOD1,SOD2,PCTK3,BCL2L11,GLUD1,OSTF1,CHP1,S100A6,ZFR,PPWD1,AP1G2,PPP4R3B,IMMP2L,MTCH2,GANC,RBL2,G3BP1,ING1,DIDO1,SLC38A10,CLNS1A,DIS3,ACIN1,PRMT7,ZNF282,SURF6,UBA52,MYO9A,DMXL1,MYBBP1A,C21ORF91,PEX5,TNFAIP3,FANCG,USE1,DPM3,TAF5,COL4A3BP,C1ORF35,PHF12,OTUD3,MAP3K8,URM1,SEL1L,AGFG1,ESCO1,DNAJC28,ELMO2,NIPA2,CCDC102B,DCPS,BCL2L2-PABPN1,TACO1,RB1CC1,EWSR1,CAPNS1,UBTF,TUBG2,DCBLD2,NCK2,TPD52L2,FASN,NOP…
HPA	tonsil; germinal center cells[High]	HPA:0600433	FALSE	2.31601e-06	5.63526	1228	655	121	11019	EPS15,OSTF1,POLD2,ZFR,UQCRC1,DNAJA3,GANC,PTRH2,RBL2,G3BP1,DIDO1,UBE3B,RRM2B,TYMS,TMPO,NDUFS2,UBA52,MYBBP1A,PFDN4,PEX5,TAF5,COL4A3BP,NDUFA9,MAP3K8,ESCO1,EIF4G1,DCPS,EWSR1,TUBG2,OCIAD1,MKI67,TTK,STMN1,UBE2H,RPAP1,TUBB,SAMM50,LRPPRC,ECHS1,FXR1,ALG8,UBE2J1,TAPBP,NUP50,NDUFB5,TERF2,APPL1,PSMD9,MCM4,RPSA,PGAM5,CCAR1,TTC4,MRPL12,NCL,HERPUD2,CHCHD2,PHB2,MRPL55,EZH2,HIST1H2BJ,IGF1R,SFPQ,YWHAZ,HSPA9,RBMXL1…
HPA	adipose tissue	HPA:0010000	FALSE	2.79971e-06	5.55289	3943	655	303	11019	SOD1,SOD2,EPS15,RBM10,ALG1,PCTK3,BCL2L11,GLUD1,OSTF1,CHP1,S100A6,ZFR,PPWD1,UQCRC1,CCDC28A,AP1G2,PPP4R3B,GTF3C1,DFFA,IMMP2L,MTCH2,GANC,RBL2,G3BP1,ING1,DIDO1,ATF7,SLC38A10,UBE3B,RRM2B,DHPS,OTUD7B,CLNS1A,ZDHHC5,DIS3,ACIN1,PRMT7,ZNF282,TMPO,SURF6,ZFYVE1,UBA52,MYO9A,DMXL1,MYBBP1A,C21ORF91,PEX5,TNFAIP3,FANCG,SCYL3,ACTG1,NAA15,USE1,DPM3,SMC3,TAF5,COL4A3BP,C1ORF35,PHF12,OTUD3,MAP3K8,URM1,SEL1L,AMZ2,AGFG1…
HPA	adipose tissue; adipocytes[â‰¥Low]	HPA:0010011	FALSE	2.79971e-06	5.55289	3943	655	303	11019	SOD1,SOD2,EPS15,RBM10,ALG1,PCTK3,BCL2L11,GLUD1,OSTF1,CHP1,S100A6,ZFR,PPWD1,UQCRC1,CCDC28A,AP1G2,PPP4R3B,GTF3C1,DFFA,IMMP2L,MTCH2,GANC,RBL2,G3BP1,ING1,DIDO1,ATF7,SLC38A10,UBE3B,RRM2B,DHPS,OTUD7B,CLNS1A,ZDHHC5,DIS3,ACIN1,PRMT7,ZNF282,TMPO,SURF6,ZFYVE1,UBA52,MYO9A,DMXL1,MYBBP1A,C21ORF91,PEX5,TNFAIP3,FANCG,SCYL3,ACTG1,NAA15,USE1,DPM3,SMC3,TAF5,COL4A3BP,C1ORF35,PHF12,OTUD3,MAP3K8,URM1,SEL1L,AMZ2,AGFG1…
HPA	caudate; glial cells[â‰¥Low]	HPA:0080121	FALSE	4.55921e-06	5.34111	4577	655	341	11019	SOD1,SOD2,GSTP1,EPS15,RBM10,KPNA5,GAB1,ABCB1,CDC26,ZNF222,HINT2,GLUD1,BAG1,CHP1,MTR,ZFR,PPWD1,EIF4G3,UQCRC1,CCDC28A,GTF3C1,COQ10B,ALDH4A1,DFFA,CBR4,IMMP2L,WDR19,GANC,PTRH2,HACD3,RBL2,NDUFB11,CDCA7L,TSPAN33,ING1,VKORC1,DIDO1,SLC38A10,UBE3B,CLP1,RRM2B,RTN4,OTUD7B,ZDHHC5,GSK3B,DIS3,ACIN1,NUMB,ZNF282,ESD,DMAP1,TMPO,SURF6,NFYA,TEX2,ARL8B,UBA52,MYO9A,DMXL1,MYBBP1A,C21ORF91,PEX5,PTGES3,PAF1,FANCG,PGM1,A…
HPA	endometrium 1; cells in endometrial stroma[â‰¥Medium]	HPA:0160252	FALSE	4.68084e-06	5.32968	2234	655	191	11019	SOD1,EPS15,RBM10,SULF1,ALG1,CDC26,GLUD1,S100A6,ZFR,PPWD1,INO80C,PPP4R3B,DNAJA3,CARHSP1,PTRH2,RBL2,AP2A1,NDUFB11,CDCA7L,MYH10,DIDO1,UBE3B,CLP1,OTUD7B,PRMT7,ZNF594,ZNF282,DMAP1,TMPO,SURF6,NFYA,NDUFS2,UBA52,MYO9A,DMXL1,TNFAIP3,PAF1,FANCG,USE1,TAF5,COL4A3BP,BBS2,PHF12,OTUD3,P4HTM,MAP3K8,URM1,CENPV,REXO2,EIF4G1,DCPS,BCL2L2-PABPN1,EWSR1,CAPNS1,UBTF,OCIAD1,TPD52L2,IFFO2,GSTZ1,NOP58,CHMP1B,SUCLG1,NIT2,FI…
HPA	appendix; lymphoid tissue[â‰¥Medium]	HPA:0030072	FALSE	4.75072e-06	5.32324	2987	655	241	11019	SOD2,EPS15,ALG1,CDC26,BCL2L11,GLUD1,OSTF1,KIFC1,POLD2,ZFR,PPWD1,UQCRC1,CCDC28A,DNAJA3,DFFA,IMMP2L,GANC,PTRH2,HACD3,RBL2,AP2A1,NDUFB11,CDCA7L,G3BP1,DIDO1,SLC38A10,UBE3B,CLP1,RRM2B,TYMS,OTUD7B,ZDHHC5,ACIN1,PRMT7,TMPO,SURF6,DMXL1,MYBBP1A,C21ORF91,PFDN4,TYMP,PEX5,TNFAIP3,PAF1,SMC3,TAF15,TAF5,COL4A3BP,C1ORF35,MAP3K8,URM1,ESCO1,DNAJC28,EIF4G1,PLBD2,DCPS,BCL2L2-PABPN1,TACO1,EWSR1,OCIAD1,SEC24A,FARSA,MIN…
HPA	spleen; cells in white pulp[â‰¥Medium]	HPA:0530722	FALSE	6.09748e-06	5.21485	2720	655	223	11019	SOD1,EPS15,PCTK3,BCL2L11,GLUD1,UQCRC1,PPP4R3B,DNAJA3,COQ10B,DFFA,IMMP2L,GANC,PTRH2,RBL2,AP2A1,NDUFB11,ING1,DIDO1,UBE3B,CLP1,RRM2B,CLNS1A,ACIN1,PRMT7,TMPO,SURF6,NFYA,UBA52,MYO9A,DMXL1,MYBBP1A,ZFP62,PFDN4,TYMP,PEX5,ACTG1,USE1,TAF5,PHF12,NDUFA9,URM1,PODNL1,EIF4G1,PLBD2,DCPS,BCL2L2-PABPN1,TACO1,EWSR1,NDUFA2,CAPNS1,UBTF,OCIAD1,NCK2,TPD52L2,IFFO2,GSTZ1,NOP58,RCBTB2,CHMP1B,SUCLG1,PPM1F,STMN1,ALDH9A1,ST8…
HPA	testis; cells in seminiferous ducts[â‰¥Low]	HPA:0570741	FALSE	6.74602e-06	5.17095	3106	655	248	11019	EPS15,ALG1,SLC9A7,PCTK3,BCL2L11,WNK3,OSTF1,POLD2,AP1G2,PPP4R3B,GTF3C1,DNAJA3,COQ10B,GANC,AP2A1,ZNF394,CDCA7L,ING1,UBE3B,RRM2B,DHPS,GNE,CLNS1A,ZDHHC5,GSK3B,DIS3,NUMB,DMAP1,SURF6,PIP4K2C,TEX2,ARL8B,MYO9A,DMXL1,NDEL1,PTGES3,TNFAIP3,PAF1,FANCG,PGM1,ACTG1,NAA15,USE1,DPM3,CAST,FRMD8,COL4A3BP,C1ORF35,PHF12,URM1,AGFG1,ESCO1,DNAJC28,ELMO2,EIF4G1,PGRMC2,CCDC102B,RB1CC1,BTRC,NDUFA2,CAPNS1,SETD5,TUBG2,DCBLD2…
HPA	gallbladder; glandular cells[High]	HPA:0220053	FALSE	1.05126e-05	4.97829	2874	655	232	11019	SOD2,GLUD1,APC,BAG1,ZFR,PPWD1,UQCRC1,CCDC28A,GTF3C1,DNAJA3,ALDH4A1,DFFA,CBR4,TRAIP,GANC,PTRH2,HACD3,RBL2,NDUFB11,CDCA7L,VKORC1,DIDO1,SLC38A10,UBE3B,DHPS,GNE,OTUD7B,ZDHHC5,DIS3,NUMB,PRMT7,ZNF282,ESD,DMAP1,UBA52,DMXL1,MYBBP1A,C21ORF91,PEX5,PAF1,ACTG1,USE1,SMC3,TAF15,TAF5,COL4A3BP,NDUFA9,P4HTM,MAP3K8,URM1,KLC4,PODNL1,ESCO1,DNAJC28,CENPV,SRBD1,CCDC102B,DCPS,BCL2L2-PABPN1,EWSR1,NDUFA2,OSCP1,UBTF,TUBG2…
HPA	nasopharynx; respiratory epithelial cells[High]	HPA:0320103	FALSE	1.37308e-05	4.8623	1798	655	159	11019	GSTP1,RBM10,ALG1,HINT2,GLUD1,ZFR,PPWD1,DFFA,CBR4,PTRH2,HACD3,RBL2,CDCA7L,DIDO1,UBE3B,CLP1,RRM2B,DIS3,NUMB,ZNF594,NDUFV2,ZNF282,ESD,TMPO,UBA52,PFDN4,PEX5,TAF15,TAF5,C1ORF35,P4HTM,MAP3K8,KLC4,ESCO1,DNAJC28,BCL2L2-PABPN1,EWSR1,CAPNS1,OSCP1,UBTF,TUBG2,OCIAD1,FARSA,IFFO2,CDK5RAP3,RCBTB2,MIF4GD,SUCLG1,TRIM27,RUFY2,ALDH9A1,ELP2,RPAP1,TUBB,LRPPRC,EIF4A3,PCIF1,ZNF707,ECHS1,FXR1,ANKRD11,ARHGAP12,ALG8,TAPBP…
HPA	breast; adipocytes[â‰¥Medium]	HPA:0050012	FALSE	1.64394e-05	4.78411	1491	655	137	11019	SOD1,BCL2L11,OSTF1,S100A6,ZFR,PPWD1,GTF3C1,DNAJA3,DFFA,TRAIP,GANC,RBL2,SHMT1,NDUFB11,G3BP1,ING1,DIDO1,SLC38A10,CLP1,ACIN1,PRMT7,ZNF282,SURF6,TEX2,UBA52,MYO9A,DMXL1,MYBBP1A,PEX5,PAF1,FANCG,USE1,TAF5,C1ORF35,PHF12,MAP3K8,URM1,ESCO1,DNAJC28,ELMO2,NIPA2,CCDC102B,DCPS,BCL2L2-PABPN1,TACO1,EWSR1,UBTF,TUBG2,DCBLD2,FASN,RCBTB2,SUCLG1,RUFY2,RANBP3,ALDH9A1,ELP2,RPAP1,GADD45B,LRPPRC,ZNF707,ECHS1,NDUFB5,PSMB1…
HPA	ovary; follicle cells[â‰¥Medium]	HPA:0340452	FALSE	2.15011e-05	4.66754	2248	655	189	11019	SOD1,EPS15,RBM10,ALG1,HINT2,GLUD1,OSTF1,MTR,POLD2,S100A6,PPWD1,DNAJA3,DFFA,IMMP2L,WDR19,GANC,RBL2,AP2A1,SHMT1,MYH10,G3BP1,VKORC1,CLP1,OTUD7B,ACIN1,TOMM34,DMAP1,TMPO,SURF6,DMXL1,C21ORF91,PFDN4,PAF1,TAF5,PHF12,MAP3K8,URM1,ESCO1,DNAJC28,TRIM24,PGRMC2,CCDC102B,TACO1,RB1CC1,BTRC,EWSR1,CASP6,SETD5,TUBG2,NCK2,TPD52L2,PLCD3,FARSA,CDK5RAP3,MINK1,NOP58,RCBTB2,MIF4GD,FRY,SUCLG1,TRIM27,RUFY2,RANBP3,ATRN,ALDH…
HPA	skin 2; epidermal cells[High]	HPA:0470683	FALSE	2.42404e-05	4.61546	1049	655	104	11019	SOD2,RBM10,GLUD1,POLD2,ZFR,GTF3C1,DNAJA3,ALDH4A1,GANC,PTRH2,CDCA7L,DIDO1,UBE3B,NUMB,MYBBP1A,PEX5,FANCG,USE1,TAF15,TAF5,C1ORF35,URM1,PODNL1,EIF4G1,DCPS,EWSR1,SETD5,OSCP1,UBTF,OCIAD1,FARSA,MIF4GD,NIT2,UBE2H,RPAP1,LRPPRC,PCIF1,ZNF707,FXR1,ANKRD11,CDC123,ALG8,TAPBP,NUP50,RPS6,EIF4B,RPSA,CLK3,ELAC2,CCAR1,MRPL12,PPP2R2A,CHCHD2,TRAM1,LAPTM4A,ZBTB7A,HIST1H2BJ,YWHAZ,HSPA9,CPNE8,MPHOSPH6,DDX46,CDC7,ANKRD49…
HPA	kidney; cells in glomeruli[â‰¥Medium]	HPA:0270352	FALSE	2.73555e-05	4.56296	3090	655	244	11019	SOD2,EPS15,RBM10,ALG1,DYNC1I1,CDC26,PCTK3,CHP1,MTR,POLD2,S100A6,ZFR,PPWD1,UQCRC1,GTF3C1,DNAJA3,CARHSP1,ALDH4A1,TRAIP,LZTR1,GANC,PTRH2,RBL2,AP2A1,NDUFB11,CDCA7L,TSPAN33,ING1,DIDO1,SLC38A10,UBE3B,CLP1,DHPS,ZDHHC5,NUMB,PRMT7,ZNF594,ZNF282,DMAP1,TMPO,SURF6,NFYA,NDUFS2,UBA52,DMXL1,C21ORF91,PEX5,TNFAIP3,PAF1,SCYL3,USE1,HNRNPA0,TAF5,COL4A3BP,C1ORF35,PHF12,P4HTM,MAP3K8,ESCO1,REXO2,ZNF143,EIF4G1,NIPA2,CCD…
HPA	cerebellum; cells in granular layer[â‰¥Medium]	HPA:0090182	FALSE	3.79622e-05	4.42065	2931	655	233	11019	SOD2,EPS15,RBM10,SLC9A7,CDC26,BCL2L11,GLUD1,ZFR,PPWD1,EIF4G3,UQCRC1,CCDC28A,DNAJA3,CARHSP1,DFFA,CBR4,IMMP2L,TRAIP,GANC,PTRH2,HACD3,RBL2,AP2A1,NDUFB11,DIDO1,UBE3B,CLP1,BANP,GSK3B,NUMB,ZNF282,ESD,DMAP1,TMPO,SURF6,NFYA,TEX2,NDUFS2,UBA52,MYO9A,DMXL1,C21ORF91,PEX5,NDEL1,PAF1,FANCG,USE1,HNRNPA0,TAF5,COL4A3BP,C1ORF35,PHF12,NDUFA9,MAP3K8,URM1,PODNL1,DNAJC28,CENPV,ZNF143,EIF4G1,SRBD1,CCDC102B,TACO1,BTRC,E…
HPA	colon; peripheral nerve/ganglion[â‰¥Medium]	HPA:0130242	FALSE	4.09203e-05	4.38806	3432	655	265	11019	SOD2,EPS15,RBM10,ALG1,DYNC1I1,ZNF222,HINT2,PCTK3,OSTF1,BAG1,MTR,S100A6,ZFR,PPWD1,EIF4G3,UQCRC1,CCDC28A,PPP4R3B,GTF3C1,DNAJA3,CBR4,IMMP2L,WDR19,GANC,HACD3,RBL2,ING1,VKORC1,DIDO1,SLC38A10,UBE3B,CLP1,RRM2B,DHPS,GNE,RTN4,OTUD7B,GSK3B,ACIN1,TOMM34,ZNF282,ESD,SURF6,NFYA,TEX2,ARL8B,UBA52,MYO9A,DMXL1,PFDN4,PEX5,NDEL1,PTGES3,TNFAIP3,SCYL3,TCTN2,USE1,DPM3,SMC3,TAF15,FRMD8,TAF5,PHF12,NDUFA9,MAP3K8,SEL1L,POD…
HPA	soft tissue 2; peripheral nerve[â‰¥Low]	HPA:0510701	FALSE	4.3418e-05	4.36233	3199	655	250	11019	SOD1,EPS15,RBM10,ALG1,GAB1,PCTK3,BCL2L11,GLUD1,OSTF1,DCC,CHP1,MTR,S100A6,PPWD1,UQCRC1,CCDC28A,AP1G2,GTF3C1,DFFA,IMMP2L,TRAIP,GANC,PTRH2,RBL2,AP2A1,CDCA7L,TSPAN33,G3BP1,ING1,DIDO1,ATF7,NAGK,CLP1,RRM2B,RTN4,OTUD7B,ZDHHC5,DIS3,NUMB,PRMT7,ZNF594,ZNF282,TMPO,TEX2,UBA52,MYO9A,DMXL1,PFDN4,NDEL1,SCYL3,ACTG1,USE1,CAST,FRMD8,TAF5,COL4A3BP,NDUFA9,EXOSC4,MAP3K8,SEL1L,ESCO1,DNAJC28,NIPA2,CCDC102B,DCPS,BCL2L2-…
HPA	smooth muscle; smooth muscle cells[â‰¥Medium]	HPA:0490692	FALSE	4.99872e-05	4.30114	3126	655	245	11019	SOD2,RBM10,SULF1,CDC26,GLUD1,S100A6,ZFR,SIRT2,PPWD1,UQCRC1,CCDC28A,GTF3C1,DNAJA3,COQ10B,DFFA,IMMP2L,TRAIP,MTCH2,GANC,PTRH2,RBL2,NDUFB11,TSPAN33,ING1,DIDO1,CLP1,DHPS,GNE,CLNS1A,ZDHHC5,DIS3,NUMB,PRMT7,NDUFV2,DMAP1,SURF6,NFYA,UBA52,MYO9A,PEX5,SCYL3,ACTG1,NAA15,USE1,HNRNPA0,SMC3,CAST,TAF15,TAF5,C1ORF35,PHF12,P4HTM,EXOSC4,URM1,SEL1L,KLC4,TOR2A,ESCO1,DNAJC28,CENPV,ELMO2,REXO2,EIF4G1,GIGYF2,CCDC102B,DCP…
HPA	cerebral cortex; glial cells[â‰¥Medium]	HPA:0100122	FALSE	5.19411e-05	4.28449	2681	655	216	11019	SOD1,SOD2,EPS15,GAB1,CDC26,PCTK3,GLUD1,ZFR,EIF4G3,UQCRC1,ALDH4A1,IMMP2L,GANC,PTRH2,HACD3,RBL2,NDUFB11,CDCA7L,ING1,DIDO1,UBE3B,CLP1,RRM2B,GSK3B,DIS3,ACIN1,ZNF594,NDUFV2,ZNF282,ESD,DMAP1,TMPO,SURF6,NFYA,ARL8B,UBA52,MYBBP1A,PEX5,PAF1,FANCG,TCTN2,DPM3,TAF15,FRMD8,TAF5,P4HTM,EXOSC4,MAP3K8,URM1,CENPV,PLBD2,DCPS,BCL2L2-PABPN1,TACO1,BTRC,EWSR1,NDUFA2,CAPNS1,OSCP1,ZDHHC14,UBTF,OCIAD1,FARSA,NOP58,CCDC59,ST…
HPA	urinary bladder; urothelial cells[High]	HPA:0610833	FALSE	8.64432e-05	4.06327	2038	655	172	11019	SOD2,OSTF1,APC,BAG1,POLD2,ZFR,PPWD1,UQCRC1,CCDC28A,GTF3C1,DNAJA3,ALDH4A1,DFFA,GANC,PTRH2,HACD3,RBL2,NDUFB11,CDCA7L,DIDO1,UBE3B,CLP1,OTUD7B,DIS3,NUMB,PRMT7,DMAP1,UBA52,MYBBP1A,C21ORF91,PEX5,SCYL3,USE1,TAF15,TAF5,COL4A3BP,NDUFA9,P4HTM,DNAJC28,CENPV,REXO2,DCPS,BCL2L2-PABPN1,EWSR1,CAPNS1,CASP6,OSCP1,UBTF,TUBG2,OCIAD1,TPD52L2,FARSA,MIF4GD,TRIM27,UBE2H,ELP2,RPAP1,SAMM50,LRPPRC,EIF4A3,PCIF1,ZNF707,ECHS1…
HPA	cerebellum; Purkinje cells[High]	HPA:0090163	FALSE	0.000106075	3.97439	1552	655	138	11019	SOD2,CDC26,OSTF1,CHP1,ZFR,PPWD1,UQCRC1,DNAJA3,TRAIP,GANC,PTRH2,HACD3,RBL2,AP2A1,NDUFB11,DIDO1,UBE3B,CLP1,RRM2B,ZNF282,PIP4K2C,NDUFS2,ZNF337,C21ORF91,C9ORF40,FANCG,FRMD8,TAF5,NDUFA9,MAP3K8,DNAJC28,EIF4G1,SRBD1,PLBD2,NDUFA2,SETD5,OSCP1,TUBG2,DCBLD2,OCIAD1,PLCD3,FARSA,IFFO2,NOP58,RCBTB2,RUFY2,UBE2H,SAMM50,LRPPRC,EIF4A3,PCIF1,CCDC93,ECHS1,FXR1,PTCD3,ANKRD11,ARHGAP12,PSMG1,ALG8,PCYOX1L,NUP50,NDUFB5,RP…
HPA	ovary; ovarian stroma cells[â‰¥Medium]	HPA:0340462	FALSE	0.000139268	3.85615	2067	655	173	11019	SOD1,SOD2,EPS15,RBM10,ZNF222,BCL2L11,S100A6,ZFR,CARHSP1,DFFA,IMMP2L,GANC,PTRH2,HACD3,RBL2,AP2A1,MYH10,DIDO1,UBE3B,CLP1,ZDHHC5,NUMB,TMPO,SURF6,NFYA,UBA52,C21ORF91,PTGES3,TNFAIP3,FANCG,USE1,TAF5,COL4A3BP,C1ORF35,PHF12,P4HTM,MAP3K8,URM1,CENPV,ELMO2,REXO2,DCPS,BCL2L2-PABPN1,EWSR1,NDUFA2,ZNF74,UBTF,TUBG2,TPD52L2,IFFO2,GSTZ1,NOP58,TRIM27,STMN1,NIT2,EHD4,ALDH9A1,UBE2H,RPAP1,FANCC,LRPPRC,EIF4A3,PCIF1,ZNF…
HPA	lymph node; germinal center cells[High]	HPA:0310433	FALSE	0.000177661	3.75041	944	655	93	11019	EPS15,GLUD1,POLD2,ZFR,UQCRC1,DNAJA3,GANC,PTRH2,RBL2,G3BP1,DIDO1,RRM2B,TYMS,TMPO,NDUFS2,PFDN4,PEX5,ACTG1,TAF5,URM1,ESCO1,EIF4G1,BCL2L2-PABPN1,EWSR1,UBTF,MKI67,TTK,STMN1,RPAP1,TUBB,LRPPRC,ANKRD11,ALG8,UBE2J1,TAPBP,NDUFB5,TERF2,PSMD9,MCM4,CCAR1,TTC4,MRPL12,NCL,HERPUD2,MRPL55,HIST1H2BJ,FBXO31,IGF1R,SFPQ,YWHAZ,CDC14A,HSPA9,STK10,CDC7,WIZ,SMARCA5,POLD1,EIF4G2,HMGN1,CDK1,PTBP1,TCF12,EME1,SNRNP70,POLR2E,…
HPA	bone marrow; hematopoietic cells[High]	HPA:0040083	FALSE	0.000183082	3.73735	1453	655	130	11019	CHP1,POLD2,S100A6,ZFR,GANC,PTRH2,RBL2,ZNF394,ING1,DIDO1,MCM3,UBE3B,CLP1,RRM2B,CDKN2D,TYMS,NUMB,PRMT7,TMPO,MYBBP1A,PFDN4,PAF1,FANCG,TAF15,MAP3K8,URM1,DNAJC28,EIF4G1,CCDC102B,DCPS,EWSR1,CAPNS1,SETD5,UBTF,TUBG2,NUSAP1,TPD52L2,NOP58,MKI67,CCNB2,STMN1,RPAP1,SAMM50,LRPPRC,EIF4A3,ZNF707,ECHS1,FXR1,ANKRD11,SPAG5,ALG8,TAPBP,MCM4,RPS6,SYNRG,GPATCH3,RPSA,SAMHD1,CCAR1,MRPL12,NCL,VRK1,TNK2,MRPL55,EZH2,SH2D3C,…
HPA	lung; alveolar cells type II[â‰¥Low]	HPA:0301371	FALSE	0.000257606	3.58904	1533	655	135	11019	SOD1,HINT2,BAG1,PEX11B,S100A6,ZFR,UQCRC1,CARHSP1,CBR4,TRAIP,GANC,PTRH2,HACD3,RBL2,NDUFB11,ING1,SLC38A10,NAGK,CLP1,OTUD7B,CLNS1A,ACIN1,PRMT7,TMPO,NFYA,NDUFS2,HNRNPA0,TAF15,TAF5,C1ORF35,P4HTM,MAP3K8,URM1,KLC4,REXO2,EIF4G1,DCPS,TACO1,EWSR1,UBTF,ATP6V0A1,PLCD3,CDK5RAP3,NOP58,RANBP3,UBOX5,SAMM50,LRPPRC,EIF4A3,PCIF1,ECHS1,PJA2,DCBLD1,DUS4L,NUP50,TERF2,PSMB1,MCM4,SAMHD1,GANAB,CCAR1,NCL,VRK1,FAM111A,WRNI…
HPA	cervix; squamous epithelial cells[High]	HPA:0630223	FALSE	0.000275642	3.55966	1034	655	99	11019	RBM10,POLD2,ZFR,UQCRC1,GTF3C1,IMMP2L,GANC,RBL2,CDCA7L,G3BP1,DIDO1,UBE3B,DIS3,NUMB,ZNF282,DMAP1,TMPO,UBA52,MYBBP1A,USE1,TAF15,TAF5,C1ORF35,EIF4G1,DCPS,BCL2L2-PABPN1,EWSR1,MINK1,NOP58,MIF4GD,NIT2,EIF4A3,ZNF707,FXR1,ANKRD11,ZBTB42,NUP50,NDUFB5,RPS6,EIF4B,SAMHD1,ELAC2,CCAR1,MRPL12,NCL,TRAM1,MRPL55,ZBTB7A,HIST1H2BJ,CPSF2,SFPQ,YWHAZ,CDC14A,ZNF775,RBMXL1,ANKRD49,WIZ,DCP1B,NF2,POLD1,INIP,CDC42EP4,HMGN1,P…
HPA	soft tissue 1; chondrocytes[â‰¥Medium]	HPA:0500112	FALSE	0.00027984	3.55309	1450	655	129	11019	GSTP1,ALG1,SLC9A7,OSTF1,POLD2,S100A6,PPWD1,DNAJA3,DFFA,IMMP2L,GANC,SIDT2,RBL2,G3BP1,ING1,DIDO1,CLP1,RRM2B,DIS3,PRMT7,ZNF594,ZNF282,SURF6,MYO9A,PGM1,TCTN2,DPM3,COL4A3BP,URM1,ESCO1,DCPS,BCL2L2-PABPN1,TACO1,TUBG2,DCBLD2,PLCD3,FARSA,GSTZ1,RCBTB2,MIF4GD,CHMP1B,SUCLG1,RANBP3,ATRN,TUBB,UBOX5,PCIF1,ZNF707,AHDC1,FXR1,DNAJC8,CDC123,DCBLD1,STRAP,PSMG1,NUP50,NDUFB5,TERF2,PSMB1,RPS6,SYNRG,PGAM5,CLK3,SAMHD1,NC…
HPA	epididymis; glandular cells[High]	HPA:0180053	FALSE	0.000515748	3.28756	1842	655	155	11019	SOD2,GSTP1,ALG1,GAB1,HINT2,BAG1,ZFR,UQCRC1,ALDH4A1,IMMP2L,GANC,PTRH2,RBL2,SHMT1,CDCA7L,DIDO1,SLC38A10,RRM2B,OTUD7B,NUMB,DMAP1,PIP4K2C,DMXL1,MYBBP1A,PEX5,ACTG1,USE1,TAF15,TAF5,P4HTM,MAP3K8,URM1,ESCO1,EIF4G1,DCPS,BCL2L2-PABPN1,EWSR1,CAPNS1,OSCP1,UBTF,TUBG2,OCIAD1,TPD52L2,IFFO2,CDK5RAP3,GSTZ1,MIF4GD,TTK,SUCLG1,TRIM27,RANBP3,ALDH9A1,ELP2,TUBB,LRPPRC,EIF4A3,ZNF707,CCDC93,ECHS1,FXR1,ANKRD11,NEU1,STRAP,…
HPA	hippocampus; neuronal cells[High]	HPA:0250133	FALSE	0.000579095	3.23725	1258	655	114	11019	SOD2,CHP1,ZFR,UQCRC1,DNAJA3,PTRH2,HACD3,RBL2,NDUFB11,CLP1,GSK3B,ACIN1,NDUFV2,ZNF282,MYBBP1A,DLG4,PEX5,TAF15,TAF5,NDUFA9,P4HTM,CENPV,NDUFA2,CAPNS1,SETD5,OSCP1,UBTF,OCIAD1,FARSA,PNKD,IFFO2,NOP58,TRIM27,PRKCA,SAMM50,LRPPRC,EIF4A3,PCIF1,FXR1,ANKRD11,ALG8,DUS4L,PCYOX1L,NUP50,NDUFB5,MCM4,ACOT7,RPSA,ELAC2,GANAB,PNPLA8,CCAR1,MRPL12,NCL,CAMK2D,DENND6A,HIST1H2BJ,PRMT1,MKNK1,FKBP3,IGF1R,CPSF2,SFPQ,YWHAZ,ZNF…
HPA	placenta; trophoblastic cells[High]	HPA:0380523	FALSE	0.000603166	3.21956	1935	655	161	11019	RBM10,ZNF222,GLUD1,CHP1,POLD2,ZFR,GTF3C1,ALDH4A1,IMMP2L,TRAIP,WDR19,GANC,PTRH2,RBL2,AP2A1,CDCA7L,UBE3B,CLP1,OTUD7B,ZDHHC5,DIS3,ACIN1,NUMB,ZNF282,TEX2,ARL8B,DMXL1,PFDN4,PAF1,SCYL3,USE1,IMPA2,TAF5,P4HTM,MAP3K8,AGFG1,ESCO1,DNAJC28,EIF4G1,PGRMC2,BCL2L2-PABPN1,EWSR1,CAPNS1,OSCP1,UBTF,TUBG2,FARSA,MINK1,NOP58,MIF4GD,TRIM27,UBE2H,ELP2,RPAP1,LRPPRC,EIF4A3,PCIF1,ZNF707,HDLBP,FXR1,ANKRD11,NEU1,STRAP,ZBTB42,…
HPA	soft tissue 1; chondrocytes[â‰¥Low]	HPA:0500111	FALSE	0.000609957	3.2147	2188	655	178	11019	GSTP1,ALG1,SLC9A7,GLUD1,OSTF1,MTR,POLD2,S100A6,PPWD1,UQCRC1,DNAJA3,C16ORF46,DFFA,IMMP2L,GANC,SIDT2,RBL2,MYH10,G3BP1,ING1,DIDO1,CLP1,RRM2B,DIS3,PRMT7,ZNF594,ZNF282,SURF6,TEX2,ZNF337,MYO9A,TNFAIP3,PGM1,ACTG1,TCTN2,DPM3,COL4A3BP,URM1,KLC4,ESCO1,DCPS,BCL2L2-PABPN1,TACO1,EWSR1,NDUFA2,SETD5,TUBG2,DCBLD2,OCIAD1,PLCD3,FARSA,GSTZ1,NOP58,RCBTB2,MIF4GD,CHMP1B,SUCLG1,RANBP3,ATRN,TUBB,UBOX5,PRKCA,SAMM50,PCIF1…
HPA	lymph node; non-germinal center cells[High]	HPA:0310443	FALSE	0.000755752	3.12162	1209	655	110	11019	RBM10,GLUD1,OSTF1,ZFR,UQCRC1,GTF3C1,DNAJA3,GANC,PTRH2,RBL2,CDCA7L,ING1,DIDO1,NAGK,UBE3B,CLP1,PRMT7,TMPO,NDUFS2,MYBBP1A,ACTG1,TAF15,TAF5,URM1,ESCO1,EIF4G1,DCPS,EWSR1,NDUFA2,UBTF,CDK5RAP3,SUCLG1,STMN1,NIT2,RPAP1,UBOX5,LRPPRC,ZNF707,FXR1,ANKRD11,NEU1,STRAP,TAPBP,NUP50,APPL1,PSMD9,NME3,RPSA,CLK3,SAMHD1,GANAB,PNPLA8,CCAR1,MRPL12,NCL,CHCHD2,MRPL55,DENND6A,HIST1H2BJ,FBXO31,IGF1R,SFPQ,YWHAZ,HSPA9,STK10,A…
HPA	pancreas; exocrine glandular cells[High]	HPA:0350473	FALSE	0.000834144	3.07876	1960	655	162	11019	SOD2,RBM10,ALG1,GLUD1,APC,CHP1,ZFR,PPWD1,UQCRC1,INO80C,DNAJA3,ALDH4A1,DFFA,CBR4,PTRH2,RBL2,VKORC1,DIDO1,UBE3B,CLP1,OTUD7B,NDUFV2,ZNF282,DMAP1,PIP4K2C,TEX2,C11ORF80,USE1,IMPA2,TAF5,COL4A3BP,NDUFA9,P4HTM,URM1,SEL1L,KLC4,PODNL1,ESCO1,DNAJC28,CENPV,REXO2,EIF4G1,PGRMC2,DCPS,BCL2L2-PABPN1,EWSR1,NDUFA2,UBTF,OCIAD1,FARSA,IFFO2,NOP58,MIF4GD,SUCLG1,TRIM27,NIT2,FICD,RPAP1,SAMM50,LRPPRC,EIF4A3,ZNF707,HDLBP,E…
HPA	parathyroid gland; glandular cells[High]	HPA:0360053	FALSE	0.000881713	3.05467	1553	655	134	11019	SOD2,RBM10,CDC26,HINT2,GLUD1,BAG1,CHP1,PPWD1,UQCRC1,GTF3C1,DNAJA3,ALDH4A1,DFFA,CBR4,IMMP2L,GANC,PTRH2,NDUFB11,DIDO1,UBE3B,CLP1,RRM2B,OTUD7B,ZDHHC5,NDUFV2,TEX2,UBA52,DMXL1,C9ORF40,PAF1,TAF5,NDUFA9,MAP3K8,PODNL1,DNAJC28,CENPV,REXO2,SRBD1,DCPS,BCL2L2-PABPN1,EWSR1,CAPNS1,UBTF,TUBG2,OCIAD1,IFFO2,GSTZ1,NOP58,AAK1,SUCLG1,TRIM27,ALDH9A1,UBE2H,RPAP1,SAMM50,LRPPRC,EIF4A3,FXR1,PTCD3,ANKRD11,ARHGAP12,ALG8,PC…
HPA	cerebral cortex; endothelial cells[â‰¥Medium]	HPA:0100202	FALSE	0.000918333	3.037	2489	655	197	11019	SOD2,GSTP1,RBM10,SULF1,GAB1,ABCB1,PCTK3,GLUD1,OSTF1,S100A6,ZFR,UQCRC1,GTF3C1,TRAIP,GANC,SIDT2,RBL2,ING1,DIDO1,SLC38A10,NAGK,UBE3B,CLP1,ZDHHC5,DIS3,ACIN1,NUMB,PRMT7,ZNF282,SURF6,NFYA,ARL8B,UBA52,ZNF337,ALG14,DMXL1,C21ORF91,PFDN4,SCYL3,USE1,DPM3,SMC3,TAF5,COL4A3BP,C1ORF35,NDUFA9,OTUD3,EXOSC4,MAP3K8,URM1,STAT5B,AGFG1,ESCO1,ELMO2,REXO2,NIPA2,CCDC102B,DCPS,BCL2L2-PABPN1,TACO1,BTRC,NDUFA2,CAPNS1,SETD5,…
HPA	liver; cholangiocytes[â‰¥Medium]	HPA:0291162	FALSE	0.000945317	3.02442	1964	655	162	11019	SOD1,SOD2,GSTP1,EPS15,RBM10,ABCB1,APC,BAG1,S100A6,ZFR,UQCRC1,CARHSP1,GANC,PTRH2,RBL2,CDCA7L,VKORC1,DIDO1,UBE3B,CLP1,OTUD7B,ACIN1,NUMB,NDUFV2,TMPO,SURF6,NFYA,UBA52,TAF5,C1ORF35,PHF12,P4HTM,PODNL1,ESCO1,DNAJC28,CENPV,REXO2,BCL2L2-PABPN1,EWSR1,CAPNS1,SETD5,UBTF,OCIAD1,TPD52L2,IFFO2,GSTZ1,MIF4GD,CHMP1B,MTIF2,NIT2,ATRN,ALDH9A1,UBE2H,RPAP1,FANCC,GADD45B,SAMM50,EIF4A3,ZNF707,CCDC93,ECHS1,DNAJC8,SPAG5,ST…
HPA	lung; alveolar cells[â‰¥Low]	HPA:0301171	FALSE	0.00102977	2.98726	3490	655	261	11019	SOD2,GSTP1,EPS15,RBM10,SULF1,GAB1,SLC9A7,CDC26,PCTK3,BCL2L11,GLUD1,OSTF1,PPWD1,INO80C,PPP4R3B,GTF3C1,DNAJA3,COQ10B,IMMP2L,AP2A1,SHMT1,TSPAN33,VKORC1,DIDO1,NPHP4,UBE3B,RRM2B,DHPS,ZDHHC5,DIS3,NUMB,ZNF282,ESD,DMAP1,SURF6,ARL8B,UBA52,ZNF337,MYO9A,DMXL1,C21ORF91,PFDN4,PTGES3,TNFAIP3,PAF1,FANCG,ACTG1,USE1,DPM3,SMC3,CAST,COL4A3BP,PHF12,C15ORF29,EXOSC4,STAT5B,SEL1L,AMZ2,PODNL1,AGFG1,ESCO1,DNAJC28,ELMO2,T…
HPA	spleen; cells in red pulp[â‰¥Medium]	HPA:0530712	FALSE	0.00103712	2.98417	3143	655	239	11019	SOD1,EPS15,RBM10,GAB1,ZNF222,BCL2L11,GLUD1,OSTF1,CHP1,S100A6,ZFR,UQCRC1,PPP4R3B,DNAJA3,DFFA,IMMP2L,GANC,PTRH2,RBL2,AP2A1,NDUFB11,ING1,DIDO1,SLC38A10,NAGK,UBE3B,CLP1,RRM2B,BANP,GNE,OTUD7B,CLNS1A,ZDHHC5,DIS3,ACIN1,PRMT7,TOMM34,ESD,TMPO,NFYA,UBA52,MYO9A,ZFP62,C21ORF91,TYMP,PEX5,PAF1,ACTG1,TCTN2,USE1,TAF5,COL4A3BP,C1ORF35,PHF12,P4HTM,MAP3K8,URM1,PODNL1,ESCO1,DNAJC28,EIF4G1,PLBD2,CCDC102B,DCPS,BCL2L2-…
HPA	tonsil; squamous epithelial cells[High]	HPA:0600223	FALSE	0.00105322	2.97748	1472	655	128	11019	SOD2,RBM10,CDC26,GLUD1,BAG1,CHP1,PEX11B,POLD2,ZFR,PPWD1,UQCRC1,DNAJA3,IMMP2L,GANC,PTRH2,RBL2,CDCA7L,G3BP1,DIDO1,UBE3B,NUMB,ZNF282,MYBBP1A,USE1,TAF15,TAF5,COL4A3BP,P4HTM,ESCO1,EIF4G1,CCDC102B,DCPS,EWSR1,UBTF,TUBG2,OCIAD1,PNKD,MINK1,RCBTB2,MIF4GD,FICD,ALDH9A1,UBE2H,RPAP1,LRPPRC,EIF4A3,ZNF707,FXR1,FNIP1,GIN1,ANKRD11,ALG8,NUP50,NDUFB5,MCM4,RPS6,RPSA,SAMHD1,CCAR1,MRPL12,NCL,HERPUD2,TRAPPC3,ZBTB7A,HIST…
HPA	skin 1; melanocytes[High]	HPA:0460673	FALSE	0.00118668	2.92567	986	655	93	11019	RBM10,CHP1,S100A6,ZFR,GANC,RBL2,DIDO1,UBE3B,CLP1,DIS3,NUMB,DMAP1,NDUFS2,MYBBP1A,PEX5,TAF5,COL4A3BP,ESCO1,REXO2,CCDC102B,DCPS,BCL2L2-PABPN1,TACO1,EWSR1,UBTF,NOP58,RCBTB2,FRY,SUCLG1,ELP2,RPAP1,EIF4A3,ECHS1,ANKRD11,DCBLD1,ZBTB42,NUP50,PSMB1,PSMD9,KCNK6,ACOT7,RPSA,CLK3,GANAB,CCAR1,TTC4,NCL,MRPL55,HIST1H2BJ,CPSF2,SFPQ,ZNF775,HSPA9,CPNE8,FZD7,RBMXL1,ANKRD49,WIZ,DCP1B,NF2,XRCC1,CLN5,EDC4,PTBP1,ZNF792,GN…
HPA	vagina; squamous epithelial cells[High]	HPA:0620223	FALSE	0.00123304	2.90902	1138	655	104	11019	SOD2,RBM10,POLD2,ZFR,GTF3C1,DNAJA3,GANC,CDCA7L,DIDO1,UBE3B,CLP1,NUMB,DMAP1,TMPO,UBA52,MYBBP1A,PEX5,USE1,TAF15,TAF5,COL4A3BP,C1ORF35,EIF4G1,DCPS,EWSR1,OSCP1,UBTF,NOP58,ELP2,RPAP1,LRPPRC,EIF4A3,ZNF707,AHDC1,ECHS1,FXR1,ANKRD11,ALG8,TAPBP,NUP50,NDUFB5,RPS6,EIF4B,RPSA,SAMHD1,CCAR1,MRPL12,NCL,TRAPPC3,TRAM1,ZBTB7A,HIST1H2BJ,CPSF2,SFPQ,ZNF775,HSPA9,RBMXL1,ANKRD49,WIZ,DCP1B,NF2,XRCC1,INIP,BRF1,BTBD10,HMGN…
HPA	skin 2; lymphocytes[â‰¥Low]	HPA:0471471	FALSE	0.00141902	2.84801	802	655	79	11019	SOD1,HINT2,BAG1,KIFC1,S100A6,UQCRC1,DFFA,RBL2,NDUFB11,NAGK,OTUD7B,NDUFV2,TMPO,NDUFS2,UBA52,ACTG1,HNRNPA0,AURKB,MAP3K8,REXO2,NUSAP1,NOP58,MKI67,CHMP1B,SUCLG1,STMN1,TUBB,EIF4A3,ECHS1,PJA2,DUS4L,PSMB1,PSMD9,MCM4,SRSF7,SAMHD1,GANAB,NCL,PDCD5,ANXA4,VRK1,PHB2,EZH2,CPSF2,SFPQ,SMARCA5,PRDX5,PSMB9,NDUFA7,HMGN1,PTBP1,SNRNP70,STK24,POLR2E,MXD1,EIF6,ANP32B,RAI14,EIF3A,MRPS9,METAP2,RPL26,SERGEF,RB1,CD55,PCNA,…
HPA	cerebral cortex; neuropil[â‰¥Medium]	HPA:0100212	FALSE	0.00168022	2.77463	2618	655	204	11019	SOD2,EPS15,DYNC1I1,GAB1,SLC9A7,TMEM100,PCTK3,GLUD1,DCC,APC,MTR,SIRT2,PPWD1,UQCRC1,CCDC28A,AP1G2,CBR4,IMMP2L,TRAIP,MTCH2,GANC,PTRH2,HACD3,AP2A1,NDUFB11,UBE3B,BANP,GNE,RTN4,OTUD7B,CLNS1A,ZDHHC5,GSK3B,DIS3,PRMT7,ZNF594,ESD,ZFYVE1,PIP4K2C,TEX2,NDUFS2,MYO9A,ALG14,DMXL1,MYBBP1A,C21ORF91,PFDN4,PEX5,NDEL1,TNFAIP3,PAF1,ACTG1,USE1,FRMD8,NDUFA9,EXOSC4,MAP3K8,URM1,PODNL1,ESCO1,DNAJC28,GIGYF2,DCPS,BCL2L2-PABP…
HPA	tonsil; non-germinal center cells[High]	HPA:0600443	FALSE	0.00356083	2.44845	1321	655	115	11019	RBM10,GLUD1,OSTF1,S100A6,ZFR,PPWD1,UQCRC1,INO80C,DNAJA3,IMMP2L,GANC,PTRH2,RBL2,CDCA7L,ING1,DIDO1,UBE3B,PRMT7,TMPO,PIP4K2C,UBA52,PFDN4,ACTG1,TAF5,COL4A3BP,P4HTM,MAP3K8,URM1,EIF4G1,DCPS,BCL2L2-PABPN1,EWSR1,NDUFA2,UBTF,TUBG2,TPD52L2,NOP58,STMN1,NIT2,ALDH9A1,RPAP1,UBOX5,SAMM50,LRPPRC,EIF4A3,ECHS1,SPAG5,STRAP,ALG8,TAPBP,NUP50,PSMD9,RPS6,CLK3,GANAB,CCAR1,MRPL12,NCL,HERPUD2,SEC31A,MRPL55,HIST1H2BJ,FBXO3…
HPA	fallopian tube; glandular cells[High]	HPA:0210053	FALSE	0.00359249	2.4446	1668	655	139	11019	SOD2,GSTP1,RBM10,GLUD1,ZFR,IMMP2L,TRAIP,PTRH2,RBL2,CDCA7L,MYH10,DIDO1,SLC38A10,UBE3B,RRM2B,OTUD7B,ZDHHC5,NUMB,ZNF282,TMPO,UBA52,PEX5,USE1,TAF15,TAF5,COL4A3BP,MAP3K8,KLC4,ESCO1,EIF4G1,DCPS,BCL2L2-PABPN1,EWSR1,CAPNS1,UBTF,TUBG2,OCIAD1,TPD52L2,FARSA,IFFO2,MIF4GD,SUCLG1,TUBB,SAMM50,LRPPRC,EIF4A3,ZNF707,ECHS1,FXR1,ANKRD11,STRAP,ARHGAP12,ALG8,ZBTB42,NUP50,NDUFB5,TERF2,PSMB1,PSMD9,PNPLA8,CCAR1,TTC4,MRPL…
HPA	endometrium 2; cells in endometrial stroma[â‰¥Medium]	HPA:0170252	FALSE	0.00366569	2.43584	1801	655	148	11019	SOD1,SOD2,RBM10,ALG1,CDC26,ZNF222,CHP1,S100A6,ZFR,UQCRC1,TRAIP,GANC,PTRH2,RBL2,DIDO1,UBE3B,CLP1,ZNF594,DMAP1,TMPO,NFYA,UBA52,FANCG,USE1,TAF15,TAF5,C1ORF35,PHF12,P4HTM,MAP3K8,URM1,ESCO1,BCL2L2-PABPN1,EWSR1,CAPNS1,UBTF,TPD52L2,GSTZ1,SUCLG1,ALDH9A1,RPAP1,PRKCA,LRPPRC,EIF4A3,ZNF707,AHDC1,ECHS1,FXR1,ANKRD11,DNAJC8,CDC123,STRAP,ARHGAP12,ALG8,NUP50,PSMD9,MCM4,NME3,RPS6,SYNRG,RPSA,CLK3,CCAR1,TTC4,MRPL12,…
HPA	breast; myoepithelial cells[High]	HPA:0050093	FALSE	0.00380605	2.41953	837	655	80	11019	RBM10,GLUD1,ZFR,DNAJA3,PTRH2,DIDO1,NUMB,ACTG1,NAA15,TAF5,ESCO1,CENPV,CCDC102B,DCPS,EWSR1,CAPNS1,ZDHHC14,UBTF,TUBG2,TPD52L2,NIT2,ALDH9A1,LRPPRC,EIF4A3,ECHS1,FXR1,NEU1,STRAP,RPSA,CCAR1,TTC4,NCL,SEC31A,HIST1H2BJ,PRMT1,FKBP3,SFPQ,YWHAZ,SGSM3,HSPA9,FZD7,ANKRD49,WIZ,DCP1B,ATP6V1H,XRCC1,NAA35,CNOT8,CDC42EP4,TCF12,EME1,ZNF792,SNRNP70,WDR24,PELP1,EIF2AK2,CGGBP1,AACS,CAB39L,E4F1,ERLIN2,EEF2,ANP32B,PSMA7,MR…
HPA	soft tissue 1; peripheral nerve[â‰¥Medium]	HPA:0500702	FALSE	0.004158	2.38112	1354	655	117	11019	SLC9A7,PCTK3,CHP1,MTR,S100A6,ZFR,PPWD1,INO80C,IMMP2L,MTCH2,RBL2,TSPAN33,ING1,DIDO1,UBE3B,CLP1,RTN4,ZDHHC5,DIS3,SURF6,NFYA,TEX2,MYO9A,MYBBP1A,HNRNPA0,SMC3,FRMD8,TAF5,C1ORF35,PHF12,MAP3K8,SEL1L,ESCO1,ELMO2,ZNF143,DCPS,UBTF,RCBTB2,FRY,SUCLG1,CCDC59,NIT2,ALDH9A1,TUBB,SAMM50,EIF4A3,PCIF1,ECHS1,ANKRD11,PJA2,DNAJC8,STRAP,ALG8,NUP50,KCNK6,DCAF4,ACOT7,SYNRG,PNPLA8,TTC4,MRPL12,NCL,PDCD5,TM2D1,MAP3K6,SEC31A…
HPA	caudate; glial cells[â‰¥Medium]	HPA:0080122	FALSE	0.00435536	2.36098	2317	655	182	11019	SOD1,EPS15,RBM10,GLUD1,CHP1,ZFR,UQCRC1,ALDH4A1,IMMP2L,GANC,PTRH2,HACD3,RBL2,NDUFB11,DIDO1,UBE3B,CLP1,RRM2B,RTN4,DIS3,ACIN1,ZNF282,DMAP1,TMPO,SURF6,ARL8B,UBA52,MYBBP1A,C21ORF91,PEX5,FANCG,TAF15,TAF5,PHF12,P4HTM,MAP3K8,URM1,DNAJC28,CENPV,CCDC102B,DCPS,TACO1,BTRC,NDUFA2,CAPNS1,ZDHHC14,UBTF,OCIAD1,FARSA,GSTZ1,NOP58,RCBTB2,RUFY2,NIT2,ALDH9A1,RPAP1,PRKCA,GADD45B,LRPPRC,EIF4A3,ECHS1,FXR1,ANKRD11,ALG8,DU…
HPA	hippocampus; glial cells[â‰¥Medium]	HPA:0250122	FALSE	0.00486717	2.31272	2004	655	161	11019	SOD1,GSTP1,EPS15,RBM10,GAB1,GLUD1,ZFR,UQCRC1,CCDC28A,DNAJA3,ALDH4A1,PTRH2,HACD3,RBL2,NDUFB11,DIDO1,CLP1,RRM2B,DIS3,ACIN1,ZNF282,DMAP1,NDUFS2,ARL8B,MYBBP1A,PEX5,PTGES3,FANCG,PGM1,DPM3,FRMD8,TAF5,C1ORF35,P4HTM,MAP3K8,URM1,DNAJC28,CENPV,DCPS,BCL2L2-PABPN1,TACO1,BTRC,EWSR1,NDUFA2,CAPNS1,ZDHHC14,UBTF,OCIAD1,FARSA,CDK5RAP3,STMN1,NIT2,ALDH9A1,RPAP1,PRKCA,EIF4A3,ECHS1,FXR1,ANKRD11,PJA2,SPAG5,ALG8,DUS4L,T…
HPA	lung; alveolar cells type I[â‰¥Low]	HPA:0301361	FALSE	0.00507947	2.29418	1091	655	98	11019	SOD1,APC,BAG1,S100A6,ZFR,CARHSP1,DFFA,GANC,PTRH2,RBL2,G3BP1,ING1,NAGK,CLP1,ACIN1,TMPO,NFYA,NDUFS2,HNRNPA0,TAF15,TAF5,C1ORF35,P4HTM,MAP3K8,KLC4,REXO2,EIF4G1,DCPS,EWSR1,UBTF,NOP58,SAMM50,LRPPRC,EIF4A3,PCIF1,ECHS1,PTCD3,PJA2,DUS4L,NUP50,NDUFB5,TERF2,PSMB1,PSMD9,MCM4,SRSF7,SAMHD1,CCAR1,NCL,ANXA4,VRK1,WRNIP1,FKBP3,CPSF2,SFPQ,CDC14A,DDX46,WIZ,SMARCA5,NF2,POLD1,XRCC1,NDUFA7,PRPF8,LSS,HMGN1,EDC4,PTBP1,GS…
HPA	lung; alveolar cells type II[â‰¥Medium]	HPA:0301372	FALSE	0.00533572	2.27281	1233	655	108	11019	SOD1,BAG1,PEX11B,S100A6,ZFR,UQCRC1,CARHSP1,TRAIP,GANC,PTRH2,HACD3,RBL2,NDUFB11,ING1,SLC38A10,CLP1,OTUD7B,CLNS1A,ACIN1,PRMT7,TMPO,NFYA,NDUFS2,TAF15,TAF5,C1ORF35,P4HTM,URM1,REXO2,EIF4G1,DCPS,TACO1,EWSR1,UBTF,CDK5RAP3,NOP58,UBOX5,LRPPRC,EIF4A3,PCIF1,ECHS1,DUS4L,NUP50,TERF2,PSMB1,MCM4,SAMHD1,CCAR1,NCL,WRNIP1,PHB2,MRPL55,LAPTM4A,ZBTB7A,CPSF2,SFPQ,CDC14A,HSPA9,DDX46,WIZ,SMARCA5,PRDX5,NF2,POLD1,PPP6R1,P…
HPA	breast; glandular cells[High]	HPA:0050053	FALSE	0.00571701	2.24283	1349	655	116	11019	RBM10,GLUD1,APC,MTR,ZFR,PPWD1,GTF3C1,DNAJA3,COQ10B,CBR4,IMMP2L,GANC,PTRH2,AP2A1,DIDO1,UBE3B,NUMB,UBA52,MYBBP1A,PEX5,TAF15,TAF5,ESCO1,EIF4G1,DCPS,EWSR1,CAPNS1,UBTF,TUBG2,TPD52L2,FASN,FARSA,MIF4GD,SUCLG1,ALDH9A1,SAMM50,LRPPRC,EIF4A3,ZNF707,ECHS1,FXR1,TAPBP,ZBTB42,NUP50,MCM4,RPS6,RPSA,CCAR1,TTC4,MRPL12,NCL,PPP2R2A,SEC31A,PHB2,HIST1H2BJ,PRMT1,FKBP3,ATP1A1,SFPQ,YWHAZ,SGSM3,HSPA9,CPNE8,FZD7,ANKRD49,WIZ…
HPA	lung; macrophages[High]	HPA:0300413	FALSE	0.00738834	2.13145	1371	655	117	11019	SOD2,RBM10,BCL2L11,GLUD1,POLD2,S100A6,UQCRC1,PTRH2,VKORC1,DIDO1,SLC38A10,RRM2B,GNE,ZDHHC5,NUMB,PRMT7,NDUFS2,DMXL1,C11ORF80,TNFAIP3,FANCG,TAF15,COL4A3BP,URM1,KLC4,ESCO1,DNAJC28,REXO2,PLBD2,EWSR1,CAPNS1,UBTF,ATP6V0A1,TUBG2,OCIAD1,MINK1,NIT2,FICD,UBE2H,EIF4A3,ECHS1,ANKRD11,NEU1,DCBLD1,TAPBP,NUP50,PSMB1,SYNRG,RPSA,SAMHD1,PNPLA8,CCAR1,TTC4,MRPL12,NCL,HERPUD2,TNK2,PHB2,MRPL55,LAPTM4A,DENND6A,HIST1H2BJ,…
HPA	endometrium 2; glandular cells[High]	HPA:0170053	FALSE	0.00875955	2.05752	1333	655	114	11019	SOD2,BCL2L11,GLUD1,CHP1,PEX11B,UQCRC1,DNAJA3,TRAIP,GANC,PTRH2,RBL2,MYH10,DIDO1,SLC38A10,CLP1,OTUD7B,ZDHHC5,NUMB,ESD,TMPO,DMXL1,TAF5,P4HTM,MAP3K8,URM1,CENPV,EIF4G1,DCPS,EWSR1,CAPNS1,SETD5,TUBG2,OCIAD1,TPD52L2,NOP58,UGDH,MIF4GD,SUCLG1,STMN1,SAMM50,LRPPRC,EIF4A3,ZNF707,ECHS1,FXR1,ANKRD11,ARHGAP12,ALG8,TAPBP,NUP50,PSMB1,NME3,RPSA,SAMHD1,PNPLA8,CCAR1,MRPL12,NCL,CHCHD2,SEC31A,TRAPPC3,HIST1H2BJ,PRMT1,FI…
HPA	lung; endothelial cells[â‰¥Low]	HPA:0300201	FALSE	0.0129738	1.88693	798	655	75	11019	SOD1,S100A6,ZFR,DFFA,CBR4,PTRH2,RBL2,MYH10,CLP1,OTUD7B,ACIN1,TMPO,NFYA,HNRNPA0,TAF5,C1ORF35,P4HTM,REXO2,DCPS,TACO1,EWSR1,UBTF,PLCD3,NOP58,LRPPRC,EIF4A3,PCIF1,ECHS1,PJA2,C2ORF42,DCBLD1,NUP50,NDUFB5,TERF2,PSMB1,MCM4,SAMHD1,GANAB,CCAR1,NCL,PDCD5,PHB2,LAPTM4A,SFPQ,CDC14A,WIZ,NF2,XRCC1,LSS,HMGN1,PTBP1,ZNF792,SNRNP70,PELP1,POLR2E,CGGBP1,GTF3C5,E4F1,ERLIN2,LRSAM1,SLTM,MRPS9,MTA2,METAP2,SERGEF,RB1,GRSF1,…
HPA	skin 1; lymphocytes[â‰¥Medium]	HPA:0461472	FALSE	0.0141285	1.8499	574	655	58	11019	SOD1,HINT2,RBL2,NAGK,OTUD7B,TMPO,NDUFS2,UBA52,HNRNPA0,MAP3K8,REXO2,NUSAP1,NOP58,MKI67,SUCLG1,TUBB,EIF4A3,ECHS1,PJA2,PSMB1,PSMD9,MCM4,SAMHD1,GANAB,NCL,PDCD5,ANXA4,VRK1,PHB2,EZH2,PRMT1,CPSF2,SFPQ,SMARCA5,HMGN1,PTBP1,SNRNP70,STK24,POLR2E,MXD1,EIF6,ANP32B,EIF3A,MRPS9,METAP2,RPL26,SERGEF,RB1,NFE2L2,CAPN1,SLBP,TUBA1A,HSD17B8,TIMELESS,GPX4,ATP2C1,ACADS,WIPF1
HPA	lung; alveolar cells type I[â‰¥Medium]	HPA:0301362	FALSE	0.0172344	1.7636	887	655	81	11019	SOD1,APC,BAG1,S100A6,ZFR,CARHSP1,GANC,PTRH2,RBL2,G3BP1,ING1,CLP1,ACIN1,TMPO,NFYA,NDUFS2,HNRNPA0,TAF15,TAF5,P4HTM,MAP3K8,REXO2,DCPS,EWSR1,UBTF,NOP58,SAMM50,LRPPRC,EIF4A3,PCIF1,ECHS1,DUS4L,NUP50,TERF2,PSMB1,MCM4,SRSF7,SAMHD1,CCAR1,NCL,ANXA4,WRNIP1,CPSF2,SFPQ,CDC14A,DDX46,WIZ,SMARCA5,NF2,POLD1,XRCC1,NDUFA7,PRPF8,LSS,HMGN1,EDC4,PTBP1,GSS,ZNF792,SNRNP70,PELP1,POLR2E,CGGBP1,GTF3C5,MXD1,E4F1,SAPS3,LRSAM…
HPA	cervix; glandular cells[High]	HPA:0630053	FALSE	0.0175431	1.75589	1182	655	102	11019	RBM10,ALG1,MSX1,GLUD1,BAG1,ZFR,UQCRC1,GTF3C1,DNAJA3,DFFA,IMMP2L,GANC,PTRH2,RBL2,CDCA7L,DIDO1,UBE3B,CLP1,OTUD7B,ZNF282,ESD,TMPO,UBA52,MYBBP1A,C21ORF91,PEX5,TAF15,TAF5,COL4A3BP,URM1,ESCO1,DNAJC28,DCPS,BCL2L2-PABPN1,EWSR1,CAPNS1,OSCP1,UBTF,TUBG2,RCBTB2,MIF4GD,SUCLG1,TRIM27,RPAP1,EIF4A3,ZNF707,NUP50,KCNK6,SAMHD1,CCAR1,MRPL12,NCL,TRAPPC3,HIST1H2BJ,IGF1R,CPSF2,SFPQ,YWHAZ,FZD7,DDX46,RBMXL1,ANKRD49,WIZ,D…
HPA	lung; alveolar cells type II[High]	HPA:0301373	FALSE	0.0216685	1.66417	662	655	64	11019	BAG1,PEX11B,ZFR,UQCRC1,HACD3,ING1,CLP1,CLNS1A,TMPO,NFYA,NDUFS2,URM1,REXO2,DCPS,EWSR1,UBTF,CDK5RAP3,NOP58,UBOX5,EIF4A3,ECHS1,NUP50,TERF2,PSMB1,MCM4,SAMHD1,CCAR1,NCL,WRNIP1,LAPTM4A,CPSF2,SFPQ,CDC14A,DDX46,WIZ,PRDX5,PPP6R1,XRCC1,LSS,HMGN1,PTBP1,HK1,ZNF792,SNRNP70,PELP1,CGGBP1,GTF3C5,MXD1,E4F1,ERLIN2,SLTM,MTA2,RPL26,COX10,FABP5,CD55,HNRNPUL1,NFE2L2,RNF103,HNRNPL,PTCD2,ATP2C1,OGDH,ACADS
HPA	endometrium 1; glandular cells[High]	HPA:0160053	FALSE	0.0275826	1.55936	1471	655	121	11019	RBM10,ALG1,MSX1,BCL2L11,GLUD1,ZFR,IMMP2L,PTRH2,RBL2,DIDO1,UBE3B,CLP1,RRM2B,OTUD7B,NUMB,NDUFV2,ESD,DMAP1,TMPO,UBA52,MYBBP1A,FANCG,TAF5,COL4A3BP,P4HTM,MAP3K8,URM1,EIF4G1,DCPS,BCL2L2-PABPN1,EWSR1,CAPNS1,SETD5,TUBG2,OCIAD1,TPD52L2,FARSA,GSTZ1,RCBTB2,UGDH,MIF4GD,SUCLG1,STMN1,UBE2H,SAMM50,LRPPRC,EIF4A3,ECHS1,ANKRD11,ALG8,NUP50,PSMB1,PSMD9,DCAF4,RPSA,CCAR1,TTC4,MRPL12,NCL,PPP2R2A,CHCHD2,MAP3K6,SEC31A,TR…
HPA	skin 2; endothelial cells[â‰¥Low]	HPA:0470201	FALSE	0.0304763	1.51604	888	655	80	11019	SOD1,KPNA5,HINT2,BAG1,KIFC1,S100A6,UQCRC1,DFFA,HACD3,RBL2,NDUFB11,SLC38A10,NAGK,OTUD7B,NDUFV2,TMPO,NDUFS2,UBA52,ACTG1,MAP3K8,REXO2,TACO1,NOP58,CHMP1B,SUCLG1,STMN1,TUBB,EIF4A3,HDLBP,ECHS1,PJA2,DUS4L,NDUFB5,PSMB1,PSMD9,MCM4,SRSF7,SAMHD1,GANAB,NCL,PDCD5,ANXA4,VRK1,PHB2,PRMT1,FKBP3,CPSF2,SFPQ,SMARCA5,PSMB9,NDUFA7,HMGN1,PTBP1,GNS,SNRNP70,STK24,POLR2E,MXD1,EIF6,ANP32B,RAI14,EIF3A,MRPS9,METAP2,RPL26,SER…
HPA	cerebral cortex; neuronal cells[High]	HPA:0100133	FALSE	0.0325291	1.48773	1848	655	146	11019	SOD2,CDC26,CHP1,ZFR,UQCRC1,GANC,PTRH2,HACD3,RBL2,NDUFB11,CDCA7L,VKORC1,DIDO1,CLP1,RRM2B,GSK3B,ACIN1,ZNF594,NDUFV2,ZNF282,DMAP1,TMPO,NDUFS2,MYBBP1A,PEX5,HNRNPA0,TAF15,TAF5,NDUFA9,P4HTM,DNAJC28,CENPV,EIF4G1,PLBD2,CCDC102B,NDUFA2,CAPNS1,SETD5,OSCP1,UBTF,OCIAD1,PLCD3,FARSA,IFFO2,NOP58,TRIM27,RUFY2,SAMM50,LRPPRC,EIF4A3,FXR1,ANKRD11,PJA2,DUS4L,PCYOX1L,NUP50,NDUFB5,RPS6,ACOT7,RPSA,ELAC2,GANAB,CCAR1,TTC4…
HPA	skin 1; lymphocytes[â‰¥Low]	HPA:0461471	FALSE	0.0330934	1.48026	712	655	67	11019	SOD1,HINT2,DFFA,RBL2,NAGK,OTUD7B,TMPO,NDUFS2,UBA52,HNRNPA0,AURKB,MAP3K8,REXO2,NUSAP1,NOP58,MKI67,CHMP1B,SUCLG1,TUBB,EIF4A3,ECHS1,PJA2,PSMB1,PSMD9,MCM4,SRSF7,SAMHD1,GANAB,NCL,PDCD5,ANXA4,VRK1,PHB2,EZH2,PRMT1,CPSF2,SFPQ,SMARCA5,PRDX5,PSMB9,NDUFA7,HMGN1,PTBP1,SNRNP70,STK24,POLR2E,MXD1,EIF6,ANP32B,RAI14,EIF3A,MRPS9,METAP2,RPL26,SERGEF,RB1,NFE2L2,CAPN1,SLBP,TUBA1A,HSD17B8,TIMELESS,GPX4,ATP2C1,ACADS,MR…
HPA	cerebellum; cells in granular layer[High]	HPA:0090183	FALSE	0.0335195	1.4747	753	655	70	11019	SOD2,ZFR,DNAJA3,GANC,PTRH2,RBL2,NDUFB11,DIDO1,UBE3B,CLP1,NUMB,TEX2,UBA52,C21ORF91,USE1,TAF5,NDUFA9,MAP3K8,PODNL1,DNAJC28,EWSR1,OCIAD1,FARSA,RPAP1,SAMM50,LRPPRC,EIF4A3,PCIF1,ECHS1,ALG8,PNPLA8,MRPL12,NCL,DENND6A,HIST1H2BJ,IGF1R,SFPQ,HSPA9,CD47,RBMXL1,WIZ,DCP1B,ATP6V1H,XRCC1,NDUFA7,CDC42EP4,HMGN1,EME1,HK1,ZNF792,ABI1,SNRNP70,MTCH1,ENO2,CGGBP1,ERLIN2,SLTM,NDRG3,MTA2,SNX33,SCAI,TMEM143,LRIG1,HNRNPUL1,…
HPA	skin 2; cells in basal layer[â‰¥Low]	HPA:0471391	FALSE	0.035669	1.44771	962	655	85	11019	SOD1,DYNC1I1,HINT2,BAG1,KIFC1,S100A6,UQCRC1,DFFA,HACD3,RBL2,NDUFB11,NAGK,TYMS,OTUD7B,NDUFV2,TMPO,NDUFS2,UBA52,HNRNPA0,AURKB,MAP3K8,REXO2,TACO1,NUSAP1,NOP58,MKI67,UGDH,CHMP1B,SUCLG1,CCNB2,STMN1,TUBB,EIF4A3,HDLBP,ECHS1,PJA2,DUS4L,NDUFB5,PSMB1,PSMD9,MCM4,SRSF7,SAMHD1,GANAB,NCL,ANXA4,VRK1,PHB2,EZH2,PRMT1,FKBP3,CPSF2,ATP1A1,SFPQ,SMARCA5,PRDX5,PSMB9,NDUFA7,HMGN1,PTBP1,SNRNP70,STK24,POLR2E,MXD1,EIF6,ANP…
HPA	skin 2; lymphocytes[â‰¥Medium]	HPA:0471472	FALSE	0.0364067	1.43882	647	655	62	11019	HINT2,BAG1,KIFC1,S100A6,UQCRC1,RBL2,NAGK,OTUD7B,NDUFV2,TMPO,NDUFS2,UBA52,ACTG1,HNRNPA0,MAP3K8,REXO2,NUSAP1,NOP58,MKI67,CHMP1B,SUCLG1,STMN1,TUBB,EIF4A3,ECHS1,PJA2,PSMB1,PSMD9,MCM4,SRSF7,SAMHD1,GANAB,NCL,PDCD5,VRK1,PHB2,EZH2,CPSF2,SFPQ,SMARCA5,PSMB9,HMGN1,PTBP1,SNRNP70,STK24,POLR2E,EIF6,ANP32B,EIF3A,MRPS9,RPL26,SERGEF,RB1,NFE2L2,CAPN1,SLBP,TUBA1A,HSD17B8,GPX4,ATP2C1,MRPL41,WIPF1
HPA	prostate; glandular cells[High]	HPA:0390053	FALSE	0.0395899	1.40242	1337	655	111	11019	SOD2,RBM10,CDC26,GLUD1,BAG1,ZFR,UQCRC1,INO80C,DNAJA3,ALDH4A1,IMMP2L,GANC,PTRH2,RBL2,DIDO1,SLC38A10,UBE3B,RRM2B,GNE,OTUD7B,NUMB,ESD,TMPO,UBA52,DMXL1,TAF5,COL4A3BP,NDUFA9,P4HTM,PODNL1,ESCO1,REXO2,EIF4G1,TPCN1,DCPS,BCL2L2-PABPN1,EWSR1,ATP6V0A1,TUBG2,OCIAD1,UGDH,MIF4GD,SUCLG1,LRPPRC,EIF4A3,ZNF707,ECHS1,FXR1,ANKRD11,NUP50,NDUFB5,NME3,WSB1,PNPLA8,CCAR1,TTC4,MRPL12,NCL,SLC35C1,CHCHD2,TRAPPC3,DENND6A,HIS…
HPA	placenta; decidual cells[High]	HPA:0380513	FALSE	0.0425475	1.37113	1209	655	102	11019	PEX11B,ZFR,DNAJA3,GANC,RBL2,CDCA7L,DIDO1,CLP1,ACIN1,C21ORF91,USE1,TAF5,COL4A3BP,P4HTM,DNAJC28,CENPV,EIF4G1,PGRMC2,EWSR1,OSCP1,UBTF,OCIAD1,TPD52L2,MIF4GD,SUCLG1,UBE2H,ELP2,GADD45B,LRPPRC,EIF4A3,ZNF707,HDLBP,FXR1,ANKRD11,DCBLD1,ALG8,ZBTB42,NUP50,PGAM5,CCAR1,NCL,SLC35C1,LSG1,LAPTM4A,HIST1H2BJ,CPSF2,SFPQ,DCLRE1A,HSPA9,TLCD1,ATG5,XRCC1,INIP,ERCC2,DAPK3,CDC42EP4,HMGN1,EVI5,EDC4,PTBP1,TCF12,ZNF792,SNRNP…
HPA	oral mucosa; squamous epithelial cells[High]	HPA:0330223	FALSE	0.0432108	1.36441	1152	655	98	11019	SOD2,RBM10,GLUD1,POLD2,ZFR,UQCRC1,CCDC28A,GTF3C1,DNAJA3,WDR19,PTRH2,RBL2,DIDO1,UBE3B,DIS3,ZNF594,TMPO,UBA52,MYBBP1A,PAF1,USE1,TAF15,TAF5,EIF4G1,DCPS,BCL2L2-PABPN1,EWSR1,UBTF,MINK1,MIF4GD,NIT2,UBE2H,EIF4A3,ZNF707,FXR1,ANKRD11,ALG8,TAPBP,ZBTB42,NUP50,MCM4,RPS6,EIF4B,RPSA,SAMHD1,ELAC2,CCAR1,MRPL12,NCL,CTNNBIP1,TRAM1,ZBTB7A,HIST1H2BJ,MKNK1,CPSF2,SFPQ,HSPA9,MPHOSPH6,ANKRD49,WIZ,DCP1B,NF2,POLD1,XRCC1,L…
HPA	skin 2; cells in spinous layer[â‰¥Low]	HPA:0471411	FALSE	0.0456113	1.34093	871	655	78	11019	KPNA5,DYNC1I1,HINT2,BAG1,KIFC1,UQCRC1,DFFA,RBL2,NDUFB11,NAGK,TYMS,OTUD7B,NDUFV2,TMPO,NDUFS2,UBA52,HNRNPA0,MAP3K8,REXO2,TACO1,NUSAP1,NOP58,MKI67,UGDH,CHMP1B,SUCLG1,CCNB2,STMN1,TUBB,EIF4A3,HDLBP,ECHS1,NDUFB5,PSMB1,PSMD9,MCM4,ACOT7,SRSF7,SAMHD1,NCL,ANXA4,VRK1,PHB2,EZH2,PRMT1,FKBP3,CPSF2,SFPQ,SMARCA5,NDUFA7,HMGN1,CDK1,PTBP1,SNRNP70,STK24,POLR2E,MXD1,EIF6,ANP32B,RAI14,EIF3A,MRPS9,METAP2,RPL26,SERGEF,F…
